# Supplementary material for: NANOG controls testicular germ cell tumour stemness through regulation of MIR9-2
Source: Stem Cell Res Ther. 2024 May 1;15:128. doi: 10.1186/s13287-024-03724-1 (PMC11062916; doi:10.1186/s13287-024-03724-1)
Supplement: Supplementary file 1 — Additional file 1: Table S1. List of miRNAs differentially expressed in TCGTs compared to normal testis obtained from the GSE31824 and GSE18155 datasets [file 13287_2024_3724_MOESM1_ESM.xlsx]

## Sheet: SEM and EC compared to testis
Table S1: List of miRNAs differentially expressed in TCGTs compared to normal testis obtained from the GSE31824 and GSE18155 datasets.
		GSE31824		GSE18155			Red: high expression compared to testis
	microRNAs	SEM	EC	SEM	EC		Green: low expression compared to testis
	MIR302d-3p	8053.33	10290.5	4.054	5.747
	MIR302c-3p	5566.67	4578.3	3.774	5.558
	MIR182-5p	3.07	0.984	3.205	1.513
	MIR183-5p	2.332	1.657	2.045	0.896
	MIR142-5p	3.661	3.18	1.121	0.247
	MIR105-5p	4907.55	0.708	1.079	-0.175
	MIR154-3p	5.006	4.104	0.891	1.406
	MIR371a-5p	3.512	3.142	0.718	1.102
	MIR373-5p	3.975	3.766	0.659	1.09
	MIR485-3p	10.065	7.767	0.653	0.345
	MIR380-3p	3.651	1.98	0.503	0.177
	MIR934	0.002	1.936	0.49	-0.142
	MIR502-3p	0.518	0.615	0.439	-0.096
	MIR873-5p	0.473	0	0.409	-0.288
	MIR433-3p	281.646	1246.64	0.384	0.309
	MIR891a-5p	0.123	0	0.382	-0.249
	MIR18b-5p	1.97	1.595	0.367	-0.132
	MIR767-3p	1.781	0.622	0.347	-0.364
	MIR500a-3p	0.453	0.648	0.34	-0.231
	MIR657	1.816	0.002	0.294	-0.074
	LET7d-3p	3.093	0.654	0.281	0.005
	MIR659-3p	0	0.798	0.274	-0.009
	MIR490-3p	1	2.055	0.271	0.143
	LET7g-3p	1228.87	0.712	0.247	-0.105
	MIR330-5p	485.029	1	0.244	0.195
	MIR10a-3p	145.053	0.287	0.225	-0.169
	MIR486-3p	443.667	1	0.208	0.355
	MIR183-3p	2932.6	3595	0.188	0.102
	MIR487a-3p	0.792	1.728	0.164	0.404
	MIR130b-3p	1.542	1.393	0.155	0.644
	MIR769-5p	0.801	0.314	0.136	-0.393
	MIR487b-3p	2.206	0.002	0.134	-0.072
	MIR887-3p	0.576	0.969	0.094	-0.034
	MIR490-5p	0.326	755.375	0.077	0.153
	MIR654-5p	0.271	0.961	0.074	0.462
	MIR216b-5p	0.002	0.002	0.054	-0.009
	MIR323b-5p	1.563	1	0.046	-0.055
	MIR604	0.002	0.002	0.034	0.073
	MIR631	0.806	0.001	0.019	0.23
	MIR454-5p	876.716	0.601	0.007	0.033
	MIR526b-3p	698	2056.2	-0.008	3.604
	MIR130b-5p	1534.31	0.733	-0.01	0.058
	MIR29b-1-5p	0.872	0.486	-0.079	-0.343
	MIR33a-3p	350.767	0.701	-0.108	-0.279
	MIR506-3p	334.896	308.906	-0.136	-0.05
	LET7f-2-3p	464.245	0.833	-0.138	0.03
	MIR15a-3p	430.455	0.771	-0.166	0.353
	MIR339-5p	0.001	0.346	-0.169	-0.062
	MIR617	0.647	1.495	-0.171	-0.284
	MIR491-5p	1939.33	1	-0.181	-0.42
	MIR212-3p	1.99	0.914	-0.182	-0.562
	MIR211-5p	1.687	0.001	-0.192	-0.331
	MIR17-5p	2.18	1.882	-0.241	-0.784
	MIR520e	1507.88	5921.96	-0.281	1.856
	MIR454-3p	0.613	0.24	-0.296	0.137
	MIR335-3p	1.378	0.564	-0.313	0.382
	MIR491-3p	2173.11	408.177	-0.414	-0.701
	MIR523-3p	2154.67	6909	-0.417	0.269
	MIR891b	0	0	-0.468	-0.524
	MIR605-5p	0.293	0.964	-0.508	0.28
	MIR518d-3p	881.844	5862	-0.517	1.008
	MIR362-5p	0.638	1.115	-0.534	-0.421
	MIR518f-5p	1.016	3.293	-0.549	0.557
	MIR338-5p	0.961	2.379	-0.557	0.172
	MIR542-3p	0.428	0.839	-0.656	-0.862
	MIR501-3p	1.362	2.198	-0.673	0.08
	MIR99a-3p	0	0	-0.755	-0.897
	MIR542-5p	0.301	0.536	-0.758	-0.548
	MIR517-5p	0.291	3.38	-0.876	0.169
	MIR198	0	1.395	-0.895	0.085
	MIR520a-5p	1.646	2.704	-1.101	1.4
	MIR449b-5p	0	0	-1.22	-1.647
	MIR508-3p	0.313	0.417	-1.371	-1.833
	MIR518a-3p	2.153	2.141	-1.525	0.767
	MIR660-5p	0.761	0.598	-1.675	-1.491
	MIR141-3p	1.263	1.737	-1.733	0.254
	MIR422a	0.001	1.728	-1.842	0.261
	MIR9-5p	1.154	0	-1.845	-4.085
	MIR512-3p	1.597	2.551	-1.911	1.521
	MIR524-5p	3.558	3.653	-1.962	0.554
	MIR9-3p	1.432	0	-1.963	-3.15
	MIR515-3p	1.649	1.406	-2.202	0.529
	MIR514a-3p	0.487	0.541	-2.305	-3.344
	MIR518e-3p	1.293	2.384	-2.413	0.691
	MIR99a-5p	0.717	0.632	-2.577	-3.223
	MIR525-3p	642	1696.5	-2.887	0.203
