# Supplementary material for: NANOG controls testicular germ cell tumour stemness through regulation of MIR9-2
Source: Stem Cell Res Ther. 2024 May 1;15:128. doi: 10.1186/s13287-024-03724-1 (PMC11062916; doi:10.1186/s13287-024-03724-1)
Supplement: Supplementary file 2 — Additional file 2: Table S2. Primers used in the study [file 13287_2024_3724_MOESM2_ESM.xlsx]

## Sheet: Primers
Table S2: Primers used in the study.
Gene	Forward primer	Reverse primer
MIR9-2-5p	TCTTTGGTTATCTAGCTGTATGA	miScript Universal Primer (Qiagen)
MIR9-2-3p	ATAAAGCTAGATAACCGAAAGT	miScript Universal Primer (Qiagen)
SNORDU75	GTGGACAGAAGGGATTTCTGAAATTCTA	miScript Universal Primer (Qiagen)
MIR9-2_promoter	CTTGCTAGCGAAGACCAATACACTC	CTCGAGCTCGGCTTTATACATCTC
ACTB	CCTCGCCTTTGCCGATCC	CGCGGCGATATCATCATCC
NANOG	TGCTGAGATGCCTCACACGGA	TGACCGGGACCTTGTCTTCCTT
DPPA3	CACAAATGCTCACCGAAGAA	TTCGATTTCCCTGAGGACTG
GDF3	CGGGAATGTACTTCGCTTTC	GAACCAGGAACAGAGCCAGT
PHC1	ATGAACGACAAGCAGTGCAG	CTGGGTGGTGGTAGTCTGCT
POU5F1P3	GAAGGATGTGGTCCGAGTGT	GTGAAGTGAGGGCTCCCATA
SLC2A3	ATGGGGACACAGAAGGTCAC	CAGAGAGACGTGAGCAGCAC
PHB2	TGGCCCAGAACTTGAAGGAC	CACACTCTTGAGCACCTCGT
NANOG shRNA-A	GCTTTGAAGCATCCGACTGTA	Reverse complement hairpin
NANOG shRNA-B	GCCGTCTCTGGCTATAGATAA	Reverse complement hairpin
Scrambled shRNA	CAACAAGATGAAGAGCACCAA	Reverse complement hairpin
