# Supplementary material for: NANOG controls testicular germ cell tumour stemness through regulation of MIR9-2
Source: Stem Cell Res Ther. 2024 May 1;15:128. doi: 10.1186/s13287-024-03724-1 (PMC11062916; doi:10.1186/s13287-024-03724-1)
Supplement: Supplementary file 3 — Additional file 3: Table S3. MiRNAs expressed in NANOG high, medium and low tumours [file 13287_2024_3724_MOESM3_ESM.xlsx]

## Sheet: Significant miRNAs L-H
Table S3: MiRNAs expressed in NANOG high, medium and low tumours.
Identifier	logFC	logCPM	LR	PValue	FDR
MIR206	7.34828	8.10277	568.915	9.64669e-80	3.36348e-77
MIR215	6.49943	8.31066	484.11	9.64669e-80	3.36348e-77
MIR375	5.25411	13.6569	357.544	9.64669e-80	3.36348e-77
MIR490	5.09	4.53634	329.094	1.51359e-73	3.95804e-71
MIR521-1	-4.85387	6.9106	319.655	1.72165e-71	3.60169e-69
MIR1251	4.81776	4.32868	303.18	6.6836e-68	1.16517e-65
MIR522	-4.4504	7.95754	280.228	6.6978e-63	1.00084e-60
MIR204	4.35548	7.66438	267.155	4.73143e-60	6.18634e-58
MIR518a-2	-4.31663	7.12235	266.531	6.47215e-60	7.52208e-58
MIR523	-4.27197	6.8847	261.858	6.75508e-59	7.06582e-57
MIR518e	-4.23179	7.8422	258.672	3.3424e-58	3.17832e-56
MIR520c	-4.18121	7.93696	253.78	3.89393e-57	3.39421e-55
MIR518a-1	-4.05558	7.17515	241.241	2.10946e-54	1.69731e-52
MIR527	-4.05519	6.90653	241.015	2.36288e-54	1.76541e-52
MIR1283-2	-4.07702	5.11115	240.554	2.97848e-54	1.99156e-52
MIR520f	-4.04107	9.02912	240.509	3.04637e-54	1.99156e-52
MIR519a-2	-4.03784	8.78866	240.157	3.63534e-54	2.2368e-52
MIR520e	-3.98947	7.19469	234.899	5.09374e-53	2.96003e-51
MIR203	3.99422	11.6163	233.199	1.19588e-52	6.58363e-51
MIR520a	-3.95377	10.1608	232.264	1.91272e-52	1.00035e-50
MIR519a-1	-3.93569	9.68376	230.497	4.64548e-52	2.31389e-50
MIR516a-1	-3.92399	7.91446	229.042	9.64487e-52	4.5857e-50
MIR516a-2	-3.89872	7.81104	226.609	3.27208e-51	1.48809e-49
MIR520b	-3.89196	8.76124	226.186	4.04649e-51	1.7636e-49
MIR133b	4.16428	2.91376	226.088	4.25109e-51	1.77866e-49
MIR521-2	-3.91326	3.89316	220.36	7.54972e-50	3.03731e-48
MIR519c	-3.78404	6.71889	215.131	1.04354e-48	4.04275e-47
MIR1323	-3.77296	6.57056	214.048	1.7978e-48	6.71607e-47
MIR129-2	3.80409	5.23435	212.675	3.58355e-48	1.29255e-46
MIR520h	-3.75042	6.12127	211.513	6.42417e-48	2.23989e-46
MIR520g	-3.72471	7.25657	209.946	1.41115e-47	4.76151e-46
MIR520d	-3.72389	6.7039	209.571	1.70393e-47	5.56972e-46
MIR518b	-3.7001	8.36829	208.03	3.69543e-47	1.17134e-45
MIR517c	-3.69059	6.45787	206.315	8.74645e-47	2.69082e-45
MIR518c	-3.67653	9.14713	205.962	1.04455e-46	3.12172e-45
MIR518d	-3.87346	2.44953	205.399	1.38565e-46	4.02608e-45
MIR519b	-3.68737	5.5882	205.012	1.68351e-46	4.75932e-45
MIR516b-1	-3.66563	7.09532	204.431	2.25414e-46	6.20483e-45
MIR518f	-3.65707	8.34864	204.019	2.77275e-46	7.43667e-45
MIR498	-3.66046	6.15861	203.22	4.14085e-46	1.08283e-44
MIR512-2	-3.64219	9.23852	202.786	5.15142e-46	1.31424e-44
MIR429	3.7037	4.66737	202.141	7.12337e-46	1.73962e-44
MIR512-1	-3.63517	9.23099	202.133	7.15141e-46	1.73962e-44
MIR524	-3.66135	5.24025	202.054	7.43949e-46	1.76857e-44
MIR129-1	3.68306	5.02057	201.334	1.06829e-45	2.48317e-44
MIR525	-3.62713	7.99807	201.174	1.15805e-45	2.63331e-44
MIR133a-1	3.6309	5.66185	197.506	7.31197e-45	1.6273e-43
MIR1-2	3.57141	6.35548	192.962	7.17348e-44	1.56322e-42
MIR519e	-3.55744	4.31204	190.667	2.27341e-43	4.85302e-42
MIR517a	-3.50433	7.94202	189.883	3.3718e-43	7.05381e-42
MIR519d	-3.48233	6.58098	187.302	1.23399e-42	2.53088e-41
MIR517b	-3.47496	7.89045	187.199	1.29969e-42	2.61437e-41
MIR1283-1	-3.53462	3.61647	186.188	2.16022e-42	4.26337e-41
MIR515-1	-3.46847	5.97716	185.618	2.87675e-42	5.57237e-41
MIR194-1	3.44602	9.94972	182.692	1.25197e-41	2.38102e-40
MIR515-2	-3.40191	5.96852	179.637	5.81534e-41	1.08622e-39
MIR194-2	3.39716	10.1117	178.356	1.10782e-40	2.03294e-39
MIR526b	-3.36316	9.70329	177.364	1.82388e-40	3.28927e-39
MIR526a-1	-3.58907	1.78921	175.281	5.19896e-40	9.21714e-39
MIR1263	3.60816	1.24224	165.524	7.02886e-38	1.22536e-36
MIR516b-2	-3.24464	5.2013	165.103	8.68653e-38	1.48953e-36
MIR122	3.22253	6.79095	162.506	3.20756e-37	5.41147e-36
MIR526a-2	-3.56537	1.09184	158.032	3.04593e-36	5.05721e-35
MIR216b	3.33885	1.37059	148.919	2.98743e-34	4.88259e-33
MIR1247	3.03974	7.44272	147.184	7.15411e-34	1.15126e-32
MIR200b	3.02771	6.65	145.929	1.34556e-33	2.1325e-32
MIR196b	2.90106	9.24833	135.917	2.08035e-31	3.24783e-30
MIR135a-1	2.83624	4.53234	128.776	7.59086e-30	1.16765e-28
MIR1264	3.04648	1.36602	125.924	3.19488e-29	4.84325e-28
MIR3937	-2.80724	2.50918	122.205	2.08223e-28	3.11145e-27
LET7c	2.71158	12.4567	120.725	4.38881e-28	6.46576e-27
MIR133a-2	3.0996	0.89277	118.156	1.60261e-27	2.32823e-26
MIR1298	2.67015	6.69925	116.984	2.894e-27	4.14674e-26
MIR449a	2.73475	1.95099	112.434	2.87083e-26	4.05795e-25
MIR551b	2.63102	3.69903	111.091	5.65208e-26	7.88276e-25
MIR181a-2	2.52538	9.44378	106.279	6.40371e-25	8.81353e-24
MIR192	2.48626	12.3637	103.378	2.76891e-24	3.7614e-23
MIR592	2.56496	2.54824	103.006	3.34161e-24	4.48118e-23
MIR3200	2.53841	2.73511	101.978	5.6135e-24	7.43255e-23
MIR99a	2.45216	10.5881	100.82	1.0071e-23	1.31678e-22
MIR433	2.44655	4.9944	99.413	2.04975e-23	2.64696e-22
MIR214	2.39958	6.85032	96.7033	8.05356e-23	1.02732e-21
MIR450b	2.37746	5.9731	94.838	2.06621e-22	2.60393e-21
MIR199a-1	2.33253	12.1228	92.0916	8.27561e-22	1.03051e-20
MIR211	2.46972	1.61203	91.1999	1.29868e-21	1.59814e-20
MIR137	2.48244	1.05998	88.5424	4.97573e-21	6.05187e-20
MIR3131	2.43336	1.3871	88.4317	5.26195e-21	6.32644e-20
MIR448	2.66033	0.32361	88.3654	5.4414e-21	6.46784e-20
MIR125b-2	2.28129	5.76397	87.9174	6.8244e-21	8.02058e-20
MIR1911	2.26174	5.4635	86.2173	1.61213e-20	1.87365e-19
MIR199a-2	2.24817	12.7019	86.1032	1.7079e-20	1.96315e-19
MIR200a	2.23318	7.14891	84.8747	3.1788e-20	3.61415e-19
MIR542	2.22211	10.022	84.2614	4.33506e-20	4.87578e-19
MIR450a-1	2.23164	4.20763	83.4529	6.52533e-20	7.26116e-19
MIR653	2.20298	4.86254	82.0118	1.35275e-19	1.48945e-18
MIR199b	2.16724	12.841	80.4994	2.90797e-19	3.16847e-18
MIR802	2.67024	-0.424314	80.223	3.34459e-19	3.60664e-18
MIR3074	2.21785	2.73865	80.1033	3.55345e-19	3.79276e-18
MIR338	2.14215	9.80945	78.7655	6.99376e-19	7.38936e-18
MIR181b-2	2.17483	3.41969	78.5937	7.62906e-19	7.98e-18
MIR1269	2.13596	7.41683	78.2581	9.0418e-19	9.36408e-18
MIR9-2	2.12722	12.2938	77.7786	1.15262e-18	1.182e-17
MIR125b-1	2.12553	10.6715	77.655	1.22704e-18	1.2461e-17
MIR450a-2	2.1444	4.20208	77.5831	1.27252e-18	1.27987e-17
MIR9-1	2.12219	12.2942	77.4392	1.36874e-18	1.36353e-17
MIR383	2.17629	2.49863	76.4767	2.22823e-18	2.1988e-17
MIR412	2.09522	6.37905	75.333	3.97649e-18	3.8873e-17
MIR9-3	2.14216	2.49869	74.3309	6.6062e-18	6.39823e-17
MIR552	2.10421	3.17027	73.6089	9.52357e-18	9.13913e-17
MIR573	-2.16966	1.46423	72.3521	1.80034e-17	1.70911e-16
MIR483	2.05482	5.48251	72.3375	1.81368e-17	1.70911e-16
MIR301a	2.04993	5.45837	72.1278	2.017e-17	1.88373e-16
MIR541	2.05805	4.34716	72.0121	2.13887e-17	1.97987e-16
MIR934	2.09602	1.36991	68.6757	1.16063e-16	1.06493e-15
MIR1179	2.07768	1.7295	67.8218	1.78959e-16	1.62775e-15
MIR675	1.96919	8.93491	67.3671	2.2538e-16	2.03231e-15
MIR152	1.93883	8.76133	65.4353	6.00539e-16	5.36892e-15
MIR145	1.92677	11.3581	64.7138	8.66066e-16	7.67716e-15
MIR767	-1.91265	11.0405	64.3173	1.05914e-15	9.30973e-15
MIR574	1.91731	6.30819	63.884	1.31967e-15	1.15031e-14
LET7e	1.88921	10.3225	62.3661	2.85187e-15	2.46533e-14
MIR887	1.879	4.21502	60.7568	6.458e-15	5.53694e-14
MIR410	1.86134	8.91467	60.6298	6.8885e-15	5.85803e-14
MIR3662	-1.9031	1.83302	58.2723	2.28233e-14	1.92526e-13
MIR323b	1.81875	6.52455	57.8954	2.76435e-14	2.31321e-13
MIR432	1.80807	8.22545	57.3854	3.5825e-14	2.97405e-13
MIR218-2	1.79209	7.39475	56.3903	5.9424e-14	4.89429e-13
MIR1226	1.89617	1.30734	55.8056	8.00039e-14	6.53782e-13
MIR324	1.77835	6.27154	55.4688	9.49545e-14	7.69941e-13
MIR503	1.77825	5.07408	55.1636	1.10906e-13	8.92363e-13
MIR181b-1	1.76917	9.36877	55.1125	1.13825e-13	9.08863e-13
MIR301b	1.77039	3.80361	54.0444	1.96013e-13	1.55325e-12
MIR668	1.86125	1.18175	53.5525	2.51779e-13	1.98016e-12
MIR1912	1.76758	3.13402	52.8312	3.63487e-13	2.83737e-12
MIR363	1.72713	5.52567	52.335	4.67954e-13	3.62578e-12
MIR455	1.68742	8.77821	50.3846	1.2638e-12	9.7201e-12
MIR100	1.68249	12.7494	50.1369	1.43388e-12	1.09477e-11
MIR585	1.87086	0.511296	50.1081	1.45508e-12	1.10291e-11
MIR23b	1.68147	9.30647	50.0577	1.4929e-12	1.12344e-11
MIR1224	1.75311	1.76999	49.1399	2.38347e-12	1.78079e-11
MIR196a-1	1.6702	5.32389	49.0769	2.46116e-12	1.8258e-11
MIR500a	1.66075	8.54377	48.8756	2.72725e-12	2.00894e-11
MIR577	1.68427	2.41952	47.5604	5.33363e-12	3.90138e-11
MIR1468	1.67006	2.76741	47.2396	6.28174e-12	4.56298e-11
MIR196a-2	1.66352	2.40375	46.4449	9.42325e-12	6.79774e-11
MIR582	1.61103	7.72335	46.108	1.11912e-11	8.01782e-11
MIR501	1.59169	6.59747	44.9712	1.99954e-11	1.42281e-10
MIR216a	1.58109	2.9042	42.8158	6.01435e-11	4.25068e-10
MIR1245	1.59266	2.28631	42.6354	6.59542e-11	4.63007e-10
MIR371	-1.51726	11.7788	41.4319	1.22049e-10	8.51085e-10
MIR944	1.57747	2.08016	41.3125	1.29734e-10	8.98687e-10
MIR373	-1.50704	12.0552	40.8984	1.60356e-10	1.10351e-09
MIR1293	-1.69618	0.217675	40.6617	1.81001e-10	1.23743e-09
MIR141	-1.50206	11.3545	40.6388	1.83135e-10	1.24389e-09
MIR219-1	1.51789	3.84056	40.4183	2.0501e-10	1.38349e-09
MIR208a	1.91751	-1.01794	39.6735	3.00171e-10	2.01268e-09
MIR1301	1.4909	4.10975	39.1527	3.91916e-10	2.61111e-09
MIR551a	1.56778	1.21213	38.82	4.64737e-10	3.07667e-09
MIR1262	1.55804	1.18118	38.6364	5.1059e-10	3.35898e-09
MIR548s	-1.60169	0.768753	38.2905	6.0958e-10	3.98513e-09
MIR615	1.5236	1.39877	37.3824	9.70943e-10	6.30811e-09
MIR143	1.43939	16.0982	37.2197	1.05544e-09	6.81477e-09
MIR942	-1.42273	5.29207	36.3031	1.68899e-09	1.08385e-08
MIR27b	1.41725	9.67376	36.1144	1.8607e-09	1.18676e-08
MIR744	1.41339	6.08241	35.7923	2.19511e-09	1.39157e-08
MIR431	1.41047	8.81111	35.7723	2.21777e-09	1.39746e-08
MIR98	1.41251	5.86522	35.7177	2.28084e-09	1.4286e-08
MIR105-2	-1.40441	10.0317	35.697	2.30518e-09	1.43525e-08
MIR105-1	-1.40063	10.0346	35.512	2.5348e-09	1.56888e-08
MIR328	1.40784	5.86795	35.489	2.56492e-09	1.57818e-08
MIR487b	1.40348	6.98247	35.3762	2.71783e-09	1.66249e-08
MIR889	1.3909	8.84242	34.824	3.60892e-09	2.19472e-08
MIR372	-1.38116	13.8657	34.575	4.10137e-09	2.47979e-08
MIR940	1.4514	1.51448	34.27	4.79712e-09	2.88379e-08
MIR514-3	-1.36226	8.42266	33.6368	6.64241e-09	3.97026e-08
MIR598	1.37135	4.8838	33.5809	6.83616e-09	4.06285e-08
MIR514-1	-1.35373	8.42063	33.2305	8.18546e-09	4.83728e-08
MIR181a-1	1.34949	11.8202	32.8704	9.85137e-09	5.78906e-08
MIR449b	1.62972	-0.559332	32.8236	1.00912e-08	5.89689e-08
MIR514-2	-1.3434	8.41991	32.7413	1.05278e-08	6.11784e-08
MIR1246	-1.67624	-1.02859	31.7905	1.71729e-08	9.92421e-08
MIR181d	1.32998	5.51295	31.7477	1.75553e-08	1.00895e-07
MIR218-1	1.38628	1.32349	31.0566	2.50617e-08	1.43249e-07
MIR1270-1	-1.32508	2.7484	30.7262	2.97132e-08	1.68913e-07
MIR3065	1.30559	5.92556	30.6917	3.02453e-08	1.71009e-07
MIR24-1	1.30814	3.7526	30.2921	3.71633e-08	2.08994e-07
MIR217	1.28711	8.21979	29.9703	4.38721e-08	2.45402e-07
MIR676	1.32509	1.96957	29.5579	5.42711e-08	3.01955e-07
MIR629	-1.26989	9.27807	29.3681	5.98551e-08	3.31262e-07
MIR885	1.33316	1.65375	29.207	6.50433e-08	3.56283e-07
MIR30a	1.26945	13.4271	29.2066	6.50575e-08	3.56283e-07
MIR532	1.26433	10.5276	28.9737	7.33667e-08	3.99696e-07
MIR449c	1.61482	-1.02339	28.7011	8.44551e-08	4.5772e-07
LET7d	1.2465	8.69611	28.1726	1.10965e-07	5.98294e-07
MIR1270-2	-1.26703	2.74097	28.1294	1.13466e-07	6.08644e-07
MIR548j	-1.3371	0.962771	28.0792	1.16453e-07	6.2148e-07
MIR99b	1.23606	15.012	27.7362	1.39035e-07	7.38225e-07
MIR28	1.23569	11.6866	27.7177	1.4037e-07	7.41551e-07
MIR424	1.23406	8.45333	27.6268	1.47123e-07	7.73322e-07
MIR153-1	1.3469	0.632595	27.5838	1.50433e-07	7.86766e-07
MIR10a	1.19685	13.1613	26.0522	3.32309e-07	1.72933e-06
MIR362	1.18275	4.03874	25.0176	5.68085e-07	2.94167e-06
MIR3622a	1.44057	-0.749941	24.9931	5.75361e-07	2.96467e-06
MIR188	1.2038	2.38946	24.9614	5.84893e-07	2.99901e-06
MIR153-2	1.17779	4.61989	24.9275	5.95275e-07	3.03735e-06
MIR3660	-1.35243	-0.210191	24.5302	7.31546e-07	3.71455e-06
MIR660	1.15491	6.93717	24.2496	8.46247e-07	4.27621e-06
MIR502	1.15867	3.91739	23.9968	9.64951e-07	4.85259e-06
MIR3154	1.36295	-0.548829	23.8631	1.03437e-06	5.17681e-06
MIR506	-1.1464	4.84304	23.8205	1.0575e-06	5.26738e-06
LET7i	1.13605	9.67931	23.5308	1.22928e-06	6.09398e-06
MIR3605	1.19796	1.32057	23.401	1.31508e-06	6.48233e-06
MIR96	-1.13077	7.49928	23.3938	1.32002e-06	6.48233e-06
MIR1287	1.12786	6.07389	23.1142	1.52659e-06	7.46173e-06
MIR500b	1.13153	3.67902	22.8417	1.75906e-06	8.55802e-06
MIR548x	-1.14972	1.8576	22.2393	2.40702e-06	1.16562e-05
MIR605	1.35219	-0.72955	22.2287	2.42031e-06	1.16666e-05
MIR26b	1.09938	9.38993	22.0705	2.62817e-06	1.26104e-05
MIR202	-1.09283	8.07521	21.8952	2.87946e-06	1.3753e-05
MIR320a	1.08705	9.34605	21.5899	3.37627e-06	1.60526e-05
MIR3913-1	1.10096	3.39518	21.5492	3.44872e-06	1.63229e-05
MIR7-1	-1.08462	6.39088	21.5243	3.49379e-06	1.64617e-05
MIR664	1.08554	5.21349	21.3693	3.78779e-06	1.77669e-05
MIR507	-1.10259	2.41817	21.0673	4.43439e-06	2.0707e-05
MIR3915	-1.41059	-1.18924	21.0529	4.46787e-06	2.07706e-05
MIR3187	1.24447	-0.343858	20.4859	6.00723e-06	2.78034e-05
MIR337	1.04918	8.8612	20.1406	7.19517e-06	3.31548e-05
MIR508	-1.04615	11.1122	20.1261	7.24995e-06	3.32607e-05
MIR1197	1.07984	2.13812	20.0499	7.5449e-06	3.44627e-05
MIR323	1.03771	7.64343	19.6969	9.0747e-06	4.12702e-05
MIR4326	1.04769	3.22071	19.4781	1.01761e-05	4.60788e-05
MIR539	1.02996	7.5077	19.4061	1.05671e-05	4.76431e-05
MIR24-2	1.01899	9.92273	19.0284	1.2879e-05	5.78173e-05
MIR3942	-1.09463	0.972064	18.9456	1.34499e-05	6.01223e-05
MIR20b	1.00797	8.10246	18.6132	1.60108e-05	7.12651e-05
MIR1305	1.09613	0.656892	18.3505	1.83774e-05	8.14524e-05
MIR30d	0.999904	12.6102	18.3408	1.84709e-05	8.15213e-05
MIR320c-1	1.08939	0.514275	18.0284	2.17636e-05	9.56501e-05
MIR409	0.989282	8.73151	17.9501	2.26774e-05	9.92494e-05
MIR200c	0.987178	12.3831	17.886	2.34539e-05	0.00010222
MIR329-1	0.984688	3.56683	17.4099	3.0125e-05	0.00013075
MIR144	-0.969979	8.27631	17.3381	3.12858e-05	0.000135227
MIR378	-0.964907	10.1159	17.1702	3.41747e-05	0.000147106
MIR30b	0.939046	8.24826	16.2007	5.69716e-05	0.000244231
MIR1295	1.04422	0.142946	15.9016	6.67223e-05	0.000284863
MIR103-1	0.924224	15.0595	15.7165	7.35794e-05	0.000312862
MIR1272	-1.27222	-1.57155	15.6972	7.43338e-05	0.00031479
MIR511-1	0.93756	3.19638	15.605	7.80482e-05	0.000329187
MIR382	0.915875	8.91795	15.43	8.56203e-05	0.000359674
MIR616	-0.923312	3.15973	15.2512	9.41189e-05	0.000393793
MIR106a	0.910155	6.1421	15.1895	9.72415e-05	0.000405238
MIR1250	1.1583	-1.10011	15.0375	0.000105397	0.000437482
MIR125a	0.903024	10.5429	15.0129	0.00010678	0.000441468
MIR510	-0.988289	0.562852	14.9439	0.000110755	0.000456103
LET7f-2	0.897879	12.7169	14.8473	0.000116574	0.000478181
MIR618	1.00929	0.0601309	14.7107	0.000125333	0.000512102
MIR3130-1	-0.897674	3.4703	14.4754	0.000142006	0.000577968
MIR454	0.887897	4.37821	14.3373	0.000152803	0.000619504
MIR511-2	0.885651	3.20042	13.9628	0.000186461	0.000753045
MIR183	-0.864059	14.4464	13.8185	0.000201347	0.000810035
MIR3941	-0.950554	0.629234	13.7142	0.000212841	0.000852996
MIR1307	0.859391	10.6437	13.6188	0.000223933	0.000894022
MIR342	0.854943	8.66775	13.4722	0.000242128	0.000962989
MIR509-2	-0.84771	6.61553	13.2648	0.000270431	0.00107148
MIR509-1	-0.845544	6.60329	13.1976	0.000280314	0.00110645
LET7g	0.844559	9.41635	13.1562	0.000286568	0.00112688
MIR488	0.877605	1.53844	13.0186	0.000308406	0.00120821
LET7a-3	0.838134	12.384	12.9647	0.000317424	0.0012389
LET7a-2	0.83504	13.3713	12.8708	0.00033374	0.00129774
MIR224	0.834809	5.11848	12.7615	0.000353831	0.00137077
MIR770	0.898951	0.657093	12.6941	0.000366802	0.00141295
MIR26a-1	-0.848031	2.49489	12.691	0.00036742	0.00141295
LET7a-1	0.827699	12.3765	12.6484	0.000375893	0.00144024
MIR146a	0.8267	9.10227	12.6114	0.000383402	0.00146365
MIR136	0.825147	9.14222	12.566	0.000392833	0.00149419
MIR708	0.82416	7.91285	12.5276	0.000400977	0.00151965
MIR452	0.825108	5.9305	12.5152	0.00040365	0.00152425
MIR19b-1	-0.82371	5.63993	12.4996	0.000407033	0.0015315
MIR380	0.820822	5.25362	12.3516	0.000440613	0.0016519
MIR23a	0.817478	10.8369	12.3409	0.000443132	0.00165541
MIR3615	0.828135	3.1753	12.2716	0.000459913	0.00171199
MIR3647	-0.819408	4.1423	12.2334	0.000469408	0.00174114
MIR130b	0.812594	7.05397	12.1738	0.000484667	0.00179138
MIR1306	0.817119	4.10114	12.1391	0.000493752	0.00181854
MIR3938	-1.01579	-1.02756	12.0622	0.000514542	0.00188846
MIR1267	-1.14994	-1.75821	11.9896	0.000534984	0.00195662
MIR34b	0.813255	2.76141	11.7496	0.000608562	0.00221796
MIR3652	-0.864771	0.667276	11.7429	0.000610771	0.00221828
MIR329-2	0.804203	3.77375	11.7243	0.000616898	0.00223279
MIR30c-2	0.794329	9.92237	11.6594	0.000638806	0.00230411
MIR451	-0.789942	9.97177	11.5723	0.000669403	0.00240617
MIR513c	-0.797614	3.4204	11.4743	0.000705645	0.00252027
MIR182	-0.786417	16.3803	11.4735	0.000705965	0.00252027
MIR2113	-0.842874	1.03473	11.4143	0.000728811	0.00258496
MIR1228	0.818717	1.7446	11.4137	0.000729027	0.00258496
MIR15a	0.784758	8.22916	11.3767	0.000743695	0.00262806
MIR1180	0.786544	5.45141	11.3677	0.000747332	0.00263202
MIR509-3	-0.782911	7.02764	11.3465	0.000755895	0.00265324
MIR181c	0.778143	7.90372	11.1847	0.000824743	0.00288522
MIR607	-0.862985	0.513582	11.1523	0.000839293	0.00292633
MIR656	0.783728	3.72547	11.1315	0.000848719	0.00294937
MIR26a-2	0.775147	11.3164	11.112	0.000857702	0.00296564
MIR187	-0.776959	5.45842	11.1091	0.000859073	0.00296564
MIR513a-1	-0.819307	1.20976	10.9785	0.00092177	0.00317126
MIR877	0.792676	2.29554	10.9726	0.000924698	0.00317126
MIR491	0.79906	1.8949	10.9333	0.000944488	0.00322854
MIR489	0.907343	-0.489314	10.8907	0.00096647	0.00329292
MIR331	0.769607	4.72938	10.8413	0.000992626	0.00337106
MIR370	0.762502	8.40223	10.7494	0.0010431	0.00353103
MIR3171	-0.88598	-0.314561	10.6783	0.001084	0.00365762
MIR221	0.759259	7.83413	10.6545	0.00109802	0.00369301
MIR1257	-1.06853	-1.72268	10.6141	0.0011223	0.00376259
MIR892b	-0.809137	0.761594	10.5052	0.00119036	0.00397801
MIR3688	-0.908366	-0.741161	10.2971	0.00133237	0.00443841
MIR369	0.742158	7.80364	10.1857	0.00141531	0.00469972
MIR421	0.748137	3.38332	10.0875	0.00149277	0.00492623
MIR548a-3	-0.984473	-1.42362	10.0873	0.00149294	0.00492623
MIR760	0.774641	1.50995	10.057	0.00151771	0.00499222
MIR3191	-0.859111	-0.341652	9.97617	0.00158579	0.0051998
MIR3648	-0.745154	3.18235	9.9691	0.00159189	0.0052035
MIR320b-2	0.743098	3.191	9.91464	0.00163969	0.00534303
MIR1915	0.975	-1.41356	9.90484	0.00164845	0.00535489
MIR132	0.729604	8.65338	9.85316	0.0016954	0.00549036
MIR3607	-0.727119	5.6907	9.76424	0.00177939	0.00574457
MIR486	-0.723754	8.21955	9.72582	0.00181697	0.00584785
MIR3116-2	-0.986685	-1.67463	9.68589	0.00185688	0.00595796
MIR320c-2	0.838294	-0.323233	9.57996	0.00196712	0.00629239
MIR148b	0.7161	7.48144	9.48741	0.00206887	0.00659767
MIR138-1	0.790092	0.298787	9.46682	0.00209222	0.00665187
MIR493	0.713253	8.54977	9.42072	0.00214547	0.0068005
MIR3193	0.836969	-0.530469	9.32308	0.00226285	0.00715088
MIR1-1	0.943656	-1.45874	9.23413	0.00237545	0.0074841
MIR3127	0.720187	2.68041	9.21929	0.00239479	0.00752073
MIR3651	-0.740633	1.42967	9.2142	0.00240146	0.00752073
MIR3146	-0.924415	-1.37395	9.18576	0.00243905	0.00761565
MIR1258	-0.800451	-0.0385353	9.1611	0.00247214	0.00769601
MIR513b	-0.737372	1.43051	9.04981	0.00262722	0.00815453
MIR504	0.714611	2.38606	9.00189	0.00269701	0.00834637
MIR126	0.695152	12.1022	8.95936	0.00276052	0.00851771
MIR1271	0.709349	2.65793	8.94977	0.00277505	0.00853735
MIR140	0.68908	11.3465	8.80472	0.00300452	0.00921621
MIR193a	0.686401	8.36371	8.73061	0.00312913	0.00957037
MIR487a	0.677472	5.29196	8.45453	0.00364135	0.0111045
MIR186	0.671833	8.50649	8.36825	0.00381834	0.0116104
MIR3140	-0.830908	-1.00857	8.27083	0.00402871	0.0122146
MIR27a	0.667254	9.51618	8.25861	0.00405592	0.0122615
MIR335	0.664647	9.96649	8.19604	0.00419819	0.0126551
MIR191	0.663186	9.76355	8.15967	0.00428322	0.0128743
MIR320d-1	0.785612	-0.544958	8.08365	0.00446664	0.0133871
MIR212	0.664956	3.84851	8.05245	0.00454421	0.0135807
MIR30c-1	-0.673216	2.45769	8.00502	0.0046648	0.0139014
MIR130a	0.653121	8.76455	7.9137	0.00490618	0.0145791
MIR346	0.847327	-1.27108	7.80407	0.00521286	0.0154466
MIR205	0.636422	9.76499	7.5201	0.00610143	0.0180285
MIR1303	-0.849643	-1.41914	7.51279	0.00612625	0.0180509
MIR584	-0.633681	6.89322	7.46191	0.0063018	0.018516
MIR381	-0.63073	10.7395	7.40866	0.00649106	0.0190186
LET7b	0.62575	13.0067	7.27406	0.00699573	0.02044
MIR513a-2	-0.660911	1.34431	7.26679	0.00702412	0.0204658
MIR769	0.624988	5.27131	7.20619	0.00726526	0.0211096
MIR33b	-0.656736	1.1628	7.12305	0.00760991	0.0220498
MIR639	-0.676007	0.693366	7.10707	0.00767805	0.0221857
LET7f-1	0.618307	4.53155	7.01561	0.00808021	0.0232835
MIR642a	-0.627941	2.87119	7.00309	0.00813691	0.0233825
MIR3150	-0.805712	-1.33122	6.9569	0.00834968	0.0239281
MIR3117	0.679384	0.20375	6.92903	0.00848079	0.0242374
MIR1284	0.697719	-0.134939	6.91524	0.00854643	0.0243585
MIR3180-4	-0.870759	-1.84702	6.87269	0.00875227	0.0248774
MIR197	0.60179	8.88969	6.72824	0.00948981	0.0269007
MIR3659	-0.81485	-1.52665	6.71532	0.00955882	0.027023
MIR361	0.59682	9.69555	6.62003	0.0100838	0.0284303
MIR758	0.595377	9.0832	6.58721	0.0102714	0.0288815
MIR643	-0.630262	1.19649	6.56655	0.0103913	0.0291402
MIR3923	-0.632486	0.94003	6.52445	0.0106401	0.0297582
MIR1290	-0.87448	-2.06174	6.51917	0.0106718	0.0297672
MIR514b	-0.60324	2.81797	6.51337	0.0107067	0.029785
MIR1181	-0.731389	-0.956975	6.44449	0.0111297	0.0308798
MIR579	-0.647487	0.462454	6.43097	0.0112148	0.0310334
MIR654	0.587941	8.95735	6.42467	0.0112546	0.0310615
MIR3916	-0.80669	-1.5698	6.40571	0.0113754	0.0313123
MIR124-1	-0.592487	3.1419	6.37372	0.0115823	0.031798
MIR549	-0.788178	-1.60366	6.35867	0.0116809	0.0319849
MIR621	-0.874584	-2.15779	6.30438	0.012044	0.032893
MIR3613	0.586226	4.21204	6.29452	0.0121112	0.0329903
MIR193b	-0.57779	6.81917	6.20915	0.0127092	0.0345293
MIR340	0.57887	5.72934	6.20012	0.0127742	0.034616
MIR107	0.577524	6.79495	6.18901	0.0128546	0.034744
MIR190b	0.671642	-0.418562	6.06796	0.0137656	0.0371103
MIR23c	0.710289	-0.944717	5.9918	0.0143725	0.0386469
MIR150	0.561453	11.4342	5.86509	0.0154441	0.0413881
MIR580	-0.606538	0.722937	5.86201	0.0154711	0.0413881
MIR138-2	0.626407	0.138694	5.83068	0.015749	0.0420241
MIR3614	-0.567838	3.0833	5.80843	0.0159495	0.0424509
MIR320d-2	0.665788	-0.64786	5.74108	0.0165726	0.0439974
MIR423	0.554692	7.89572	5.7199	0.0167737	0.0444185
MIR149	0.553528	6.38721	5.68299	0.0171302	0.0452479
MIR3157	-0.623629	-0.0588148	5.61882	0.0177686	0.0467605
MIR3926-2	0.704239	-1.15928	5.61649	0.0177922	0.0467605
MIR3618	-0.714777	-1.39022	5.60588	0.0179003	0.0469267
MIR1266	-0.558	2.4588	5.53675	0.0186211	0.0486943
MIR3926-1	0.602933	0.261197	5.4922	0.0191015	0.0498259

## Sheet: Significant miRNAs L-M
Table S3: MiRNAs expressed in NANOG high, medium and low
Identifier	logFC	logCPM	LR	PValue	FDR
MIR215	5.23663	8.31066	348.947	7.1858e-78	7.51635e-75
MIR375	4.70718	13.6569	297.491	1.16008e-66	6.0672e-64
MIR129-2	3.91439	5.23435	219.31	1.27881e-49	3.84937e-47
MIR129-1	3.91668	5.02057	219.03	1.47203e-49	3.84937e-47
MIR1251	3.92431	4.32868	218.428	1.99175e-49	4.16675e-47
MIR521-1	-3.63929	6.9106	200.212	1.87792e-45	3.27384e-43
MIR522	-3.449	7.95754	183.855	6.97831e-42	1.04276e-39
MIR204	3.43128	7.66438	178.296	1.14145e-40	1.49244e-38
MIR523	-3.27675	6.8847	167.831	2.20272e-38	2.56004e-36
MIR1263	3.60168	1.24224	164.227	1.34951e-37	1.41159e-35
MIR490	3.27184	4.53634	162.748	2.83959e-37	2.70019e-35
MIR518e	-3.18786	7.8422	160.684	8.01962e-37	6.99043e-35
MIR518a-2	-3.17052	7.12235	158.766	2.10523e-36	1.6939e-34
MIR519a-2	-3.02944	8.78866	147.352	6.57312e-34	4.91106e-32
MIR527	-3.01784	6.90653	145.681	1.52412e-33	1.06282e-31
MIR518a-1	-2.98933	7.17515	143.432	4.72837e-33	3.09117e-31
MIR521-2	-3.06033	3.89316	143.294	5.06979e-33	3.11941e-31
MIR520e	-2.92656	7.19469	138.201	6.58746e-32	3.82805e-30
MIR216b	3.14032	1.37059	134.555	4.13081e-31	2.27412e-29
MIR520c	-2.87831	7.93696	134.449	4.35742e-31	2.27893e-29
MIR516a-1	-2.87601	7.91446	134.348	4.5846e-31	2.28357e-29
MIR1-2	2.88811	6.35548	132.412	1.21576e-30	5.78038e-29
MIR519a-1	-2.8471	9.68376	132.244	1.32317e-30	6.01754e-29
MIR520f	-2.84503	9.02912	131.98	1.51171e-30	6.58855e-29
MIR519c	-2.825	6.71889	129.647	4.89541e-30	2.04824e-28
MIR1283-2	-2.82952	5.11115	127.982	1.13253e-29	4.55626e-28
MIR520a	-2.77814	10.1608	126.647	2.21886e-29	8.59603e-28
MIR516a-2	-2.77136	7.81104	125.785	3.42675e-29	1.28014e-27
MIR518d	-2.94131	2.44953	124.237	7.47532e-29	2.69627e-27
MIR526a-2	-3.11853	1.09184	121.336	3.22517e-28	1.12451e-26
MIR520b	-2.70742	8.76124	120.83	4.16344e-28	1.40483e-26
MIR520h	-2.67868	6.12127	117.541	2.18566e-27	7.14437e-26
MIR520d	-2.65429	6.7039	116.042	4.6527e-27	1.47476e-25
MIR524	-2.66053	5.24025	115.201	7.11036e-27	2.18748e-25
MIR518b	-2.6238	8.36829	114.188	1.18524e-26	3.54217e-25
MIR520g	-2.6237	7.25657	113.881	1.38373e-26	3.9277e-25
MIR194-1	2.64625	9.94972	113.873	1.38934e-26	3.9277e-25
MIR518c	-2.61665	9.14713	113.732	1.49161e-26	4.10585e-25
MIR525	-2.59008	7.99807	111.509	4.57737e-26	1.22767e-24
MIR518f	-2.5882	8.34864	111.415	4.79869e-26	1.25486e-24
MIR194-2	2.60699	10.1117	110.886	6.26778e-26	1.59905e-24
MIR516b-1	-2.5834	7.09532	110.741	6.74273e-26	1.67926e-24
MIR512-1	-2.57233	9.23099	110.301	8.41675e-26	2.04742e-24
MIR449a	2.72178	1.95099	110.167	9.00952e-26	2.14181e-24
MIR498	-2.58254	6.15861	110.118	9.23161e-26	2.14584e-24
MIR512-2	-2.56449	9.23852	109.697	1.1419e-25	2.59659e-24
MIR137	2.80687	1.05998	108.982	1.63728e-25	3.64383e-24
MIR1323	-2.56371	6.57056	108.905	1.70217e-25	3.70932e-24
MIR517c	-2.5415	6.45787	107.184	4.05664e-25	8.65969e-24
MIR519b	-2.50935	5.5882	103.995	2.0283e-24	4.24319e-23
MIR517a	-2.48318	7.94202	103.331	2.83529e-24	5.81511e-23
MIR1269	2.49682	7.41683	102.478	4.36095e-24	8.77222e-23
MIR429	2.50627	4.66737	102.314	4.73751e-24	9.34988e-23
MIR519d	-2.46706	6.58098	101.681	6.52198e-24	1.26333e-22
MIR517b	-2.46034	7.89045	101.607	6.77156e-24	1.27876e-22
MIR200b	2.48595	6.65	101.585	6.84611e-24	1.27876e-22
MIR1283-1	-2.48187	3.61647	98.3338	3.53475e-23	6.48658e-22
MIR135a-1	2.41619	4.53234	95.6011	1.40526e-22	2.53431e-21
MIR519e	-2.40458	4.31204	94.4882	2.46563e-22	4.37127e-21
MIR515-1	-2.36699	5.97716	93.9631	3.21459e-22	5.6041e-21
MIR526b	-2.3421	9.70329	93.0678	5.05344e-22	8.66541e-21
MIR515-2	-2.32406	5.96852	90.8785	1.52768e-21	2.57735e-20
MIR934	2.45862	1.36991	89.3472	3.31253e-21	5.49985e-20
MIR802	2.86629	-0.424314	89.0069	3.93432e-21	6.43015e-20
MIR196b	2.28836	9.24833	87.6406	7.84985e-21	1.26322e-19
MIR133a-1	2.29058	5.66185	87.4381	8.69581e-21	1.37815e-19
MIR526a-1	-2.43968	1.78921	84.059	4.80216e-20	7.4971e-19
MIR3131	2.33343	1.3871	81.7403	1.55199e-19	2.38732e-18
MIR200a	2.18935	7.14891	80.7052	2.62028e-19	3.97219e-18
MIR592	2.21513	2.54824	78.7151	7.17445e-19	1.07207e-17
MIR516b-2	-2.1387	5.2013	77.5295	1.30757e-18	1.92636e-17
MIR181a-2	2.02312	9.44378	69.8777	6.30983e-17	9.16678e-16
MIR1179	2.0572	1.7295	65.9768	4.56253e-16	6.53755e-15
MIR3200	1.9808	2.73511	64.7873	8.34351e-16	1.17937e-14
MIR199a-1	1.9361	12.1228	64.4115	1.00967e-15	1.40816e-14
MIR1247	1.92787	7.44272	63.8231	1.36112e-15	1.87333e-14
MIR214	1.91546	6.85032	63.0093	2.05736e-15	2.7948e-14
MIR125b-2	1.91032	5.76397	62.5268	2.62848e-15	3.52486e-14
MIR552	1.91134	3.17027	60.9371	5.8929e-15	7.8025e-14
LET7c	1.87905	12.4567	60.9122	5.96774e-15	7.80282e-14
MIR3937	-1.92267	2.50918	59.5565	1.18832e-14	1.53454e-13
MIR653	1.86473	4.86254	59.4722	1.24034e-14	1.58136e-13
MIR199a-2	1.85481	12.7019	59.4494	1.25481e-14	1.58136e-13
MIR122	1.84501	6.79095	58.7298	1.80878e-14	2.25236e-13
MIR450b	1.82883	5.9731	57.6773	3.08845e-14	3.80061e-13
MIR99a	1.82048	10.5881	57.3946	3.5659e-14	4.33713e-13
MIR211	1.86963	1.61203	55.5355	9.1788e-14	1.10357e-12
MIR192	1.77896	12.3637	54.9644	1.22732e-13	1.45884e-12
MIR199b	1.75269	12.841	53.4461	2.65787e-13	3.12374e-12
MIR202	-1.73509	8.07521	53.135	3.11398e-13	3.61913e-12
MIR338	1.73945	9.80945	52.6734	3.93885e-13	4.52752e-12
MIR542	1.73377	10.022	52.3527	4.63762e-13	5.27278e-12
MIR433	1.73158	4.9944	51.8706	5.92829e-13	6.66773e-12
MIR410	1.70557	8.91467	50.7403	1.05434e-12	1.17323e-11
MIR323b	1.70181	6.52455	50.4147	1.24461e-12	1.37038e-11
MIR3074	1.71696	2.73865	49.497	1.98677e-12	2.16475e-11
MIR145	1.65423	11.3581	47.9076	4.46791e-12	4.81798e-11
MIR125b-1	1.65318	10.6715	47.8474	4.60718e-12	4.91746e-11
MIR582	1.61657	7.72335	45.8072	1.30482e-11	1.37863e-10
LET7e	1.61248	10.3225	45.6338	1.42561e-11	1.49119e-10
MIR181b-2	1.62331	3.41969	45.2039	1.77554e-11	1.83882e-10
MIR219-1	1.61291	3.84056	44.801	2.18106e-11	2.23666e-10
MIR152	1.56405	8.76133	43.0447	5.35027e-11	5.43338e-10
MIR450a-2	1.57244	4.20208	42.9732	5.54955e-11	5.58157e-10
MIR324	1.55966	6.27154	42.7004	6.38005e-11	6.35575e-10
MIR668	1.64265	1.18175	42.573	6.80929e-11	6.71936e-10
MIR450a-1	1.55635	4.20763	42.147	8.46628e-11	8.27638e-10
MIR455	1.54416	8.77821	42.0057	9.10083e-11	8.81432e-10
MIR200c	1.53988	12.3831	41.8063	1.00776e-10	9.67084e-10
MIR208a	1.94772	-1.01794	41.1985	1.37531e-10	1.30779e-09
MIR675	1.50477	8.93491	39.987	2.55661e-10	2.3923e-09
MIR551b	1.51683	3.69903	39.9832	2.56155e-10	2.3923e-09
MIR574	1.49852	6.30819	39.5672	3.16968e-10	2.93405e-09
MIR181b-1	1.48496	9.36877	38.9903	4.25922e-10	3.90802e-09
MIR1262	1.56774	1.18118	38.7747	4.75663e-10	4.32647e-09
MIR577	1.51452	2.41952	38.5599	5.30983e-10	4.78389e-09
MIR1264	1.54435	1.36602	38.5448	5.351e-10	4.78389e-09
MIR301a	1.44955	5.45837	37.0549	1.1485e-09	1.01808e-08
MIR301b	1.45529	3.80361	36.9044	1.24066e-09	1.09053e-08
MIR541	1.42196	4.34716	35.5101	2.53738e-09	2.21175e-08
MIR432	1.41216	8.22545	35.3918	2.69613e-09	2.3307e-08
MIR887	1.41864	4.21502	35.2882	2.84356e-09	2.438e-08
MIR9-3	1.43491	2.49869	34.9768	3.33664e-09	2.8375e-08
MIR1226	1.46578	1.30734	34.6763	3.89339e-09	3.28427e-08
MIR573	-1.49748	1.46423	34.6269	3.99359e-09	3.34184e-08
MIR143	1.37857	16.0982	33.818	6.05174e-09	5.0239e-08
MIR23b	1.36963	9.30647	33.3841	7.5639e-09	6.2298e-08
MIR448	1.49252	0.32361	33.0467	8.99695e-09	7.3522e-08
MIR767	-1.34503	11.0405	32.6133	1.12441e-08	9.11728e-08
MIR744	1.35413	6.08241	32.5494	1.162e-08	9.34964e-08
MIR889	1.34898	8.84242	32.4159	1.24465e-08	9.93096e-08
MIR372	-1.3404	13.8657	32.4025	1.25324e-08	9.93096e-08
MIR363	1.34925	5.52567	32.2831	1.33268e-08	1.0481e-07
MIR1245	1.3728	2.28631	31.9618	1.57235e-08	1.22737e-07
MIR548s	-1.45216	0.768753	31.3105	2.19888e-08	1.70372e-07
MIR514-3	-1.31288	8.42266	31.0959	2.45585e-08	1.88884e-07
MIR514-1	-1.30076	8.42063	30.5409	3.26905e-08	2.49594e-07
MIR514-2	-1.29933	8.41991	30.476	3.38029e-08	2.56216e-07
MIR503	1.30313	5.07408	30.1278	4.04493e-08	3.04389e-07
MIR508	-1.27944	11.1122	29.5997	5.31138e-08	3.96836e-07
MIR1298	1.27546	6.69925	29.0452	7.07108e-08	5.24564e-07
MIR371	-1.262	11.7788	28.8209	7.93898e-08	5.84801e-07
MIR373	-1.25666	12.0552	28.5849	8.96801e-08	6.55982e-07
MIR100	1.26314	12.7494	28.5651	9.06006e-08	6.58113e-07
MIR487b	1.25781	6.98247	28.2782	1.05073e-07	7.57977e-07
MIR218-2	1.25421	7.39475	28.1385	1.12937e-07	8.09126e-07
MIR216a	1.25991	2.9042	27.5127	1.56065e-07	1.1105e-06
MIR585	1.33678	0.511296	27.2297	1.80661e-07	1.27684e-06
MIR561	1.30308	1.28576	26.8983	2.14445e-07	1.50543e-06
MIR217	1.22305	8.21979	26.8123	2.24202e-07	1.56344e-06
MIR449b	1.44327	-0.559332	26.6789	2.40234e-07	1.66326e-06
MIR9-1	1.21911	12.2942	26.6671	2.41697e-07	1.66326e-06
MIR9-2	1.21811	12.2938	26.6247	2.47063e-07	1.68907e-06
MIR507	-1.2341	2.41817	26.122	3.20508e-07	2.17696e-06
MIR431	1.19886	8.81111	25.8016	3.78379e-07	2.55345e-06
MIR506	-1.17579	4.84304	24.8453	6.21204e-07	4.16525e-06
MIR1301	1.17142	4.10975	24.3416	8.06786e-07	5.37515e-06
MIR3154	1.3527	-0.548829	23.5336	1.22753e-06	8.12655e-06
MIR3662	-1.19609	1.83302	23.171	1.48219e-06	9.75076e-06
MIR98	1.13609	5.86522	23.1542	1.49513e-06	9.7744e-06
MIR27b	1.13251	9.67376	23.1036	1.53503e-06	9.97296e-06
MIR181a-1	1.1221	11.8202	22.6972	1.89642e-06	1.22448e-05
MIR3065	1.12098	5.92556	22.5619	2.03477e-06	1.30575e-05
MIR509-1	-1.10289	6.60329	22.0911	2.60006e-06	1.65833e-05
MIR187	-1.09733	5.45842	21.7786	3.05991e-06	1.9398e-05
MIR383	1.11013	2.49863	21.4127	3.70313e-06	2.33342e-05
MIR509-2	-1.08474	6.61553	21.3848	3.75745e-06	2.35347e-05
MIR942	-1.08797	5.29207	21.3689	3.78875e-06	2.35895e-05
MIR551a	1.13486	1.21213	21.0987	4.36215e-06	2.69989e-05
MIR676	1.11259	1.96957	21.0083	4.57292e-06	2.81369e-05
MIR449c	1.33638	-1.02339	20.841	4.9902e-06	3.05248e-05
MIR153-1	1.14982	0.632595	20.4095	6.25175e-06	3.80194e-05
MIR513c	-1.06725	3.4204	20.2597	6.76085e-06	4.08777e-05
MIR598	1.05836	4.8838	20.0897	7.38927e-06	4.44205e-05
MIR328	1.04699	5.86795	19.7474	8.83823e-06	5.28273e-05
MIR196a-2	1.06626	2.40375	19.7278	8.92924e-06	5.30681e-05
MIR1287	1.04563	6.07389	19.7054	9.03439e-06	5.33897e-05
MIR105-2	-1.02908	10.0317	19.3353	1.09663e-05	6.44422e-05
MIR99b	1.03271	15.012	19.3039	1.11479e-05	6.51438e-05
MIR500a	1.03231	8.54377	19.2773	1.1304e-05	6.56889e-05
MIR944	1.05731	2.08016	19.1877	1.18474e-05	6.84664e-05
MIR105-1	-1.02436	10.0346	19.1612	1.20131e-05	6.90426e-05
MIR1468	1.04302	2.76741	19.0206	1.29312e-05	7.39128e-05
MIR183	-1.01685	14.4464	18.8934	1.38232e-05	7.85818e-05
MIR196a-1	1.0186	5.32389	18.6881	1.53939e-05	8.70379e-05
MIR96	-1.01056	7.49928	18.6281	1.58858e-05	8.93362e-05
MIR28	1.0114	11.6866	18.531	1.67159e-05	9.35018e-05
MIR3622a	1.21308	-0.749941	18.4723	1.72394e-05	9.57052e-05
MIR218-1	1.05828	1.32349	18.4664	1.72928e-05	9.57052e-05
MIR335	1.00576	9.96649	18.3259	1.86164e-05	0.000102488
MIR940	1.04294	1.51448	18.173	2.0172e-05	0.000110471
MIR629	-0.994992	9.27807	18.0933	2.10337e-05	0.00011459
MIR642a	-1.01184	2.87119	17.9828	2.2291e-05	0.00012081
MIR513a-1	-1.05088	1.20976	17.9641	2.25105e-05	0.000120853
MIR615	1.03816	1.39877	17.9625	2.25299e-05	0.000120853
MIR513b	-1.02942	1.43051	17.547	2.80296e-05	0.000149587
MIR409	0.958254	8.73151	16.6632	4.46389e-05	0.000237016
MIR30a	0.956553	13.4271	16.6148	4.57934e-05	0.000241919
MIR329-1	0.965002	3.56683	16.5586	4.71707e-05	0.000247942
MIR412	0.953714	6.37905	16.4798	4.91711e-05	0.000257165
MIR182	-0.948078	16.3803	16.4623	4.96264e-05	0.000258255
MIR24-1	0.958788	3.7526	16.3996	5.12972e-05	0.000265628
MIR607	-1.03958	0.513582	16.2146	5.65567e-05	0.00029142
MIR605	1.12267	-0.72955	16.0472	6.17835e-05	0.000316792
MIR323	0.928697	7.64343	15.66	7.58115e-05	0.000386824
MIR514b	-0.935158	2.81797	15.4628	8.41473e-05	0.000427272
MIR3941	-1.00702	0.629234	15.3606	8.88233e-05	0.000448837
MIR3913-1	0.917276	3.39518	14.9403	0.000110964	0.000558022
MIR20b	0.903245	8.10246	14.833	0.000117463	0.000587876
MIR509-3	-0.894692	7.02764	14.6525	0.00012926	0.000643839
MIR370	0.888671	8.40223	14.3681	0.000150325	0.000745215
LET7d	0.885476	8.69611	14.2695	0.000158409	0.000781582
MIR130b	0.882369	7.05397	14.1523	0.000168591	0.000827915
MIR501	0.881156	6.59747	14.1089	0.000172528	0.00084329
MIR3605	0.92	1.32057	14.0203	0.000180852	0.000879866
MIR510	-0.96043	0.562852	13.991	0.000183693	0.000889548
MIR1293	-1.00642	0.217675	13.8196	0.000201228	0.000969973
MIR1197	0.889953	2.13812	13.6723	0.000217647	0.00104431
MIR10a	0.864433	13.1613	13.6178	0.000224046	0.0010701
MIR1295	0.959356	0.142946	13.6033	0.000225786	0.00107351
MIR488	0.899694	1.53844	13.5516	0.000232098	0.00109853
MIR548j	-0.929695	0.962771	13.3964	0.000252102	0.00118783
MIR424	0.85578	8.45333	13.3422	0.000259498	0.0012172
MIR382	0.847717	8.91795	13.098	0.000295611	0.0013804
MIR656	0.855232	3.72547	13.0832	0.000297954	0.00138516
MIR3915	-1.11999	-1.18924	12.8048	0.000345735	0.00160017
MIR539	0.835854	7.5077	12.729	0.00036003	0.00165899
MIR106a	0.830868	6.1421	12.5525	0.000395681	0.00181527
MIR452	0.82274	5.9305	12.3046	0.000451836	0.00206384
MIR34b	0.835761	2.76141	12.2674	0.000460947	0.00209631
MIR329-2	0.822997	3.77375	12.1378	0.000494088	0.0022373
MIR224	0.817243	5.11848	12.1054	0.000502752	0.00226672
MIR548x	-0.847154	1.8576	12.0027	0.000531246	0.0023849
MIR513a-2	-0.850275	1.34431	11.9642	0.00054233	0.00242426
MIR320a	0.806719	9.34605	11.8811	0.000567067	0.00252405
MIR362	0.811873	4.03874	11.8664	0.000571573	0.00253333
MIR337	0.804088	8.8612	11.8033	0.000591251	0.00260949
MIR1180	0.805159	5.45141	11.7714	0.000601483	0.00264349
MIR3193	0.946795	-0.530469	11.7333	0.000613902	0.00268678
MIR660	0.798142	6.93717	11.6152	0.000654139	0.00285096
MIR885	0.825818	1.65375	11.5814	0.000666145	0.00289124
MIR500b	0.802523	3.67902	11.5488	0.000677927	0.00293021
MIR206	0.794657	8.10277	11.5321	0.000684035	0.00294445
MIR454	0.786755	4.37821	11.1785	0.000827506	0.00354743
MIR15a	0.780437	8.22916	11.1243	0.00085202	0.0036376
MIR489	0.909889	-0.489314	10.9974	0.000912387	0.00386916
MIR3170	0.85026	0.604431	10.9948	0.000913654	0.00386916
MIR135a-2	0.799782	1.84711	10.8314	0.000997958	0.00420225
MIR133b	0.777063	2.91376	10.8269	0.00100034	0.00420225
MIR532	0.765893	10.5276	10.7266	0.00105608	0.00440622
MIR3942	-0.827493	0.972064	10.7244	0.00105732	0.00440622
MIR188	0.781245	2.38946	10.682	0.00108181	0.00449039
MIR1911	0.760483	5.4635	10.5312	0.00117377	0.00485283
MIR320c-1	0.823389	0.514275	10.5035	0.0011915	0.00490675
MIR24-2	0.750933	9.92273	10.3159	0.00131888	0.00540998
MIR618	0.831743	0.0601309	10.2351	0.0013779	0.00563
MIR26b	0.745998	9.38993	10.1813	0.00141869	0.00577411
MIR1271	0.759539	2.65793	10.1356	0.00145431	0.00589614
MIR1288	0.830773	0.0868751	9.97669	0.00158534	0.00640259
MIR504	0.752606	2.38606	9.8818	0.00166922	0.0067154
MIR3130-1	-0.737734	3.4703	9.73504	0.00180788	0.00724536
MIR1224	0.752652	1.76999	9.71448	0.00182822	0.00729893
MIR103-1	0.726679	15.0595	9.67038	0.00187262	0.00744776
MIR3187	0.827484	-0.343858	9.5671	0.00198095	0.00784878
MIR664	0.722311	5.21349	9.49352	0.00206199	0.00813903
MIR7-1	-0.717013	6.39088	9.43765	0.00212576	0.00835917
MIR138-1	0.789675	0.298787	9.4126	0.002155	0.00844242
MIR1306	0.72059	4.10114	9.37468	0.00220004	0.00858671
MIR3127	0.728492	2.68041	9.34198	0.00223964	0.00870878
MIR181d	0.714059	5.51295	9.29417	0.00229884	0.00890587
LET7i	0.704136	9.67931	9.08368	0.002579	0.00995438
MIR3660	-0.836456	-0.210191	9.04598	0.00263272	0.0101244
MIR502	0.700999	3.91739	8.86945	0.00289982	0.0111107
MIR205	0.689606	9.76499	8.71682	0.00315288	0.0120362
MIR30d	0.687837	12.6102	8.67473	0.00322653	0.0122726
MIR1250	0.84401	-1.10011	8.56776	0.00342169	0.0129677
MIR1272	-0.961965	-1.57155	8.5478	0.00345941	0.0130633
MIR493	0.682366	8.54977	8.5334	0.00348687	0.0131197
MIR1267	-0.977049	-1.75821	8.44033	0.00366989	0.0137588
LET7f-2	0.673783	12.7169	8.3275	0.00390494	0.0145877
MIR1307	0.670825	10.6437	8.25425	0.00406567	0.0151341
MIR34c	0.670394	5.42478	8.18863	0.00421538	0.0156358
MIR369	0.666755	7.80364	8.14776	0.00431143	0.0159355
MIR3654	-0.795772	-0.670774	8.10236	0.00442076	0.0162821
MIR1-1	0.867206	-1.45874	8.01398	0.00464177	0.0170361
MIR3607	-0.660552	5.6907	8.00436	0.0046665	0.017067
MIR1912	0.667823	3.13402	7.9895	0.00470494	0.0171476
MIR380	0.65537	5.25362	7.83258	0.00513127	0.0186365
MIR1246	-0.866402	-1.02859	7.76918	0.00531451	0.0192352
MIR3137	-0.831337	-1.17539	7.69529	0.0055365	0.0199696
MIR708	0.642469	7.91285	7.57092	0.00593174	0.0213217
MIR654	0.639785	8.95735	7.51246	0.00612737	0.0219494
MIR30b	0.638118	8.24826	7.47161	0.00626793	0.0223763
MIR136	0.632113	9.14222	7.33553	0.00676046	0.0240525
MIR4326	0.636285	3.22071	7.25381	0.00707507	0.0250865
MIR302c	0.627434	7.93714	7.22248	0.00719963	0.0254419
MIR639	-0.681725	0.693366	7.20262	0.00727971	0.0256383
MIR3648	-0.634934	3.18235	7.19361	0.00731634	0.0256809
MIR139	-0.622049	7.62489	7.13756	0.00754858	0.0264074
MIR1257	-0.87302	-1.72268	6.88035	0.00871486	0.0303858
MIR3912	0.650077	0.969486	6.8228	0.00900014	0.0312762
MIR3653	-0.614985	3.42913	6.80423	0.00909421	0.0314985
MIR125a	0.607412	10.5429	6.78008	0.00921806	0.0318221
MIR3940	-0.625833	2.18418	6.77359	0.00925163	0.0318329
MIR133a-2	0.632899	0.89277	6.76385	0.00930227	0.0319022
MIR331	0.606881	4.72938	6.70603	0.00960876	0.0328456
MIR1915	0.775973	-1.41356	6.58326	0.0102942	0.035041
MIR186	0.59843	8.50649	6.57915	0.010318	0.035041
LET7a-3	0.585195	12.384	6.29779	0.0120889	0.0409221
LET7a-2	0.583823	13.3713	6.26868	0.0122891	0.0414657
MIR378	-0.581605	10.1159	6.25167	0.0124076	0.0417311
MIR769	0.584401	5.27131	6.24026	0.0124878	0.0418662
MIR3117	0.639295	0.20375	6.17933	0.0129251	0.0431938
LET7a-1	0.577362	12.3765	6.13164	0.0132784	0.0442331
MIR184	-0.575631	8.05871	6.11974	0.013368	0.0442918
MIR3614	-0.585206	3.0833	6.11807	0.0133807	0.0442918
MIR30c-2	0.572911	9.92237	6.03692	0.0140097	0.0462276
MIR132	0.571566	8.65338	6.00662	0.0142523	0.0468802
MIR2113	-0.613885	1.03473	5.98139	0.0144576	0.0474065
MIR421	0.575754	3.38332	5.95454	0.0146795	0.0479835
MIR320c-2	0.653008	-0.323233	5.94628	0.0147484	0.0480586

## Sheet: Significant miRNAs M-H
Table S3: MiRNAs expressed in NANOG high, medium and low
Identifier	logFC	logCPM	LR	PValue	FDR
MIR206	6.55363	8.10277	483.466	1.84622e-61	9.65573e-59
MIR203	4.43045	11.6163	273.619	1.84622e-61	9.65573e-59
MIR133b	3.38722	2.91376	156.085	8.11004e-36	2.8277e-33
MIR133a2	2.4667	0.89277	74.2459	6.89664e-18	1.80347e-15
MIR490	1.81816	4.53634	52.633	4.02073e-13	8.41136e-11
MIR483	1.58865	5.48251	43.9489	3.37054e-11	5.87598e-09
MIR1911	1.50126	5.4635	39.3097	3.61646e-10	5.40403e-08
MIR1298	1.39469	6.69925	34.3351	4.6394e-09	6.06602e-07
MIR122	1.37753	6.79095	33.5108	7.08682e-09	8.23645e-07
MIR133a1	1.34032	5.66185	31.3811	2.12037e-08	2.2179e-06
MIR1264	1.50213	1.36602	30.4972	3.34346e-08	3.17933e-06
MIR520c	-1.3029	7.93696	30.0975	4.1086e-08	3.58133e-06
MIR215	1.2628	8.31066	27.9551	1.24166e-07	9.99055e-06
MIR12832	-1.2475	5.11115	27.4963	1.57396e-07	1.17597e-05
MIR5211	-1.21457	6.9106	26.2406	3.01423e-07	2.10192e-05
MIR1323	-1.20925	6.57056	26.004	3.40719e-07	2.22745e-05
MIR520f	-1.19604	9.02912	25.5095	4.40213e-07	2.7086e-05
MIR141	-1.19105	11.3545	25.3124	4.87557e-07	2.83325e-05
MIR520b	-1.18454	8.76124	25.0325	5.63717e-07	3.10341e-05
MIR520a	-1.17563	10.1608	24.6763	6.78117e-07	3.27089e-05
MIR519b	-1.17803	5.5882	24.6516	6.86871e-07	3.27089e-05
MIR429	1.19743	4.66737	24.6486	6.8795e-07	3.27089e-05
MIR517c	-1.14909	6.45787	23.542	1.22217e-06	5.36945e-05
MIR519e	-1.15286	4.31204	23.4704	1.26853e-06	5.36945e-05
MIR518a2	-1.14612	7.12235	23.448	1.28333e-06	5.36945e-05
MIR412	1.14151	6.37905	23.2892	1.3938e-06	5.60737e-05
MIR516a2	-1.12736	7.81104	22.7213	1.87276e-06	7.2552e-05
MIR1247	1.11187	7.44272	22.1544	2.51577e-06	9.39819e-05
MIR526a1	-1.14939	1.78921	22.0337	2.67905e-06	9.66306e-05
MIR516b2	-1.10594	5.2013	21.7635	3.08416e-06	0.000106712
MIR520g	-1.10102	7.25657	21.6866	3.21032e-06	0.000106712
MIR5151	-1.10148	5.97716	21.6544	3.2646e-06	0.000106712
MIR551b	1.11419	3.69903	21.2818	3.96478e-06	0.000124745
MIR519a1	-1.08859	9.68376	21.2388	4.0548e-06	0.000124745
MIR516b1	-1.08224	7.09532	20.9659	4.67523e-06	0.000139723
MIR5122	-1.0777	9.23852	20.8238	5.03533e-06	0.000139891
MIR498	-1.07792	6.15861	20.7689	5.18178e-06	0.000139891
MIR518b	-1.0763	8.36829	20.7639	5.19525e-06	0.000139891
MIR5152	-1.07786	5.96852	20.7564	5.21583e-06	0.000139891
MIR1912	1.09975	3.13402	20.604	5.64776e-06	0.000146642
MIR520h	-1.07174	6.12127	20.5361	5.85181e-06	0.000146642
MIR518f	-1.06887	8.34864	20.4843	6.01228e-06	0.000146642
MIR520d	-1.06961	6.7039	20.4792	6.02832e-06	0.000146642
MIR518a1	-1.06625	7.17515	20.3671	6.39189e-06	0.000151766
MIR5121	-1.06284	9.23099	20.2663	6.73769e-06	0.000151766
MIR12701	-1.08545	2.7484	20.2641	6.74553e-06	0.000151766
MIR520e	-1.06291	7.19469	20.2433	6.81931e-06	0.000151766
MIR518c	-1.05988	9.14713	20.1556	7.13916e-06	0.000155574
MIR516a1	-1.04799	7.91446	19.7043	9.03976e-06	0.000192971
MIR518e	-1.04394	7.8422	19.5544	9.77756e-06	0.000204547
MIR12831	-1.05276	3.61647	19.5142	9.98565e-06	0.000204804
MIR525	-1.03705	7.99807	19.3049	1.11419e-05	0.000221038
MIR527	-1.03736	6.90653	19.295	1.11998e-05	0.000221038
MIR526b	-1.02106	9.70329	18.7392	1.49872e-05	0.000281394
MIR383	1.06616	2.49863	18.7307	1.50543e-05	0.000281394
MIR517a	-1.02115	7.94202	18.7293	1.50651e-05	0.000281394
MIR517b	-1.01462	7.89045	18.4945	1.70392e-05	0.00030803
MIR519d	-1.01526	6.58098	18.49	1.708e-05	0.00030803
MIR519a2	-1.0084	8.78866	18.2819	1.90504e-05	0.000337741
MIR522	-1.0014	7.95754	18.0264	2.17864e-05	0.000379809
MIR524	-1.00082	5.24025	17.9078	2.31872e-05	0.000397603
MIR523	-0.995218	6.8847	17.7897	2.4671e-05	0.000416224
MIR519c	-0.95904	6.71889	16.5392	4.76546e-05	0.000791218
MIR1224	1.00046	1.76999	15.8506	6.85434e-05	0.00112026
MIR150	0.932528	11.4342	15.7523	7.22011e-05	0.00116188
MIR448	1.16781	0.32361	15.6002	7.82471e-05	0.0012401
MIR204	0.924202	7.66438	15.345	8.95592e-05	0.00139819
MIR518d	-0.932155	2.44953	15.0191	0.00010643	0.00163714
MIR92	0.909113	12.2938	14.983	0.000108487	0.00164459
MIR1304	-0.969776	1.24337	14.9193	0.000112209	0.00167673
MIR91	0.903077	12.2942	14.7876	0.000120323	0.00177264
MIR12702	-0.896479	2.74097	13.9342	0.000189317	0.00275036
MIR3937	-0.884574	2.50918	13.5849	0.000228015	0.00326718
MIR1251	0.893453	4.32868	13.0115	0.000309584	0.00437601
MIR5212	-0.852927	3.89316	12.9509	0.000319774	0.00445979
LET7c	0.832528	12.4567	12.5953	0.000386724	0.00532255
MIR3690	0.873747	1.46434	12.3971	0.000429996	0.00584124
MIR1532	0.823024	4.61989	12.1147	0.000500255	0.00670855
MIR1941	0.799764	9.94972	11.6229	0.000651435	0.00862534
MIR5111	0.814008	3.19638	11.5818	0.000666021	0.00870822
MIR1942	0.790165	10.1117	11.3504	0.000754326	0.00974105
MIR5112	0.765019	3.20042	10.2533	0.00136441	0.0174045
MIR561	-0.788116	1.28576	9.63626	0.00190773	0.024042
MIR146a	0.72537	9.10227	9.58532	0.00196139	0.024424
MIR1242	-0.740222	2.20914	9.28824	0.00230629	0.0283809
MIR1241	-0.72642	3.1419	9.2473	0.00235843	0.0286851
MIR501	0.710535	6.59747	9.16383	0.00246846	0.0295508
MIR433	0.714976	4.9944	9.15079	0.00248611	0.0295508
MIR192	0.707296	12.3637	9.12273	0.00252453	0.0296703
MIR302d	-0.696213	9.28343	8.81107	0.00299408	0.0347978
MIR3662	-0.707013	1.83302	8.47604	0.00359854	0.0413634
MIR302b	-0.681289	12.1523	8.44471	0.00366106	0.0416247
MIR12	0.683294	6.35548	8.40088	0.00375038	0.0421817
MIR342	0.675958	8.66775	8.3324	0.00389441	0.0433356
MIR93	0.707251	2.49869	8.24694	0.00408207	0.0449457
MIR142	0.670433	12.5089	8.20476	0.00417807	0.0455235
MIR450a1	0.675287	4.20763	8.07267	0.00449377	0.0484586
