# Supplementary material for: NANOG controls testicular germ cell tumour stemness through regulation of MIR9-2
Source: Stem Cell Res Ther. 2024 May 1;15:128. doi: 10.1186/s13287-024-03724-1 (PMC11062916; doi:10.1186/s13287-024-03724-1)
Supplement: Supplementary file 4 — Additional file 4: Table S4. NANOG-regulated miRNAs in human ESCs [file 13287_2024_3724_MOESM4_ESM.xlsx]

## Sheet: NANOG
Table S4: NANOG-regulated miRNAs in human ESCs.
NANOG binding
MIR4258
MIR3119-2
MIR135b
MIR1182
MIR216b
MIR548f-2
MIR3131
MIR1244-1
MIR4269
MIR885
MIR128-2
MIR26a-1
MIR1226
MIR568
MIR720
MIR551b
MIR569
MIR1269
MIR367
MIR302d
MIR302a
MIR302c
MIR302b
MIR577
MIR578
MIR887
MIR582
MIR9-2
MIR548p
MIR548f-3
MIR3143
MIR1275
MIR30a
MIR1202
MIR148a
MIR550-1
MIR182
MIR96
MIR183
MIR4288
MIR124-2
MIR4289
MIR4290
MIR219-2
MIR363
MIR92a-2
MIR19b-2
MIR20b
MIR18b
MIR106a
MIR2114
MIR1184-1
MIR1265
MIR1915
MIR607
MIR675
MIR326
MIR620
MIR2276
MIR3169
MIR4313
MIR9-3
MIR3175
MIR548h-2
MIR22
MIR193a
MIR1203
MIR301a
MIR21
MIR634
MIR320c-1
MIR302f
MIR1227
MIR3191
MIR512-1
MIR512-2
MIR1323
MIR498
MIR520e
MIR515-1
MIR371
MIR372
MIR373
MIR3193
MIR4325
MIR125b-2

## Sheet: OCT4
Table S4: NANOG-bound miRNAs in human ESCs
OCT4 binding
MIR1302-2
MIR4254
MIR101-1
MIR760
MIR137
MIR4258
MIR92b
MIR9-1
MIR3119-2
MIR135b
MIR559
MIR1302-3
MIR933
MIR3128
MIR561
MIR26b
MIR153-1
MIR3132
MIR1244-1
MIR378b
MIR885
MIR425
MIR191
MIR544b
MIR15b
MIR16-2
MIR1248
MIR367
MIR302d
MIR302a
MIR302c
MIR302b
MIR3139
MIR580
MIR449a
MIR449b
MIR449c
MIR9-2
MIR2277
MIR378
MIR1303
MIR4281
MIR1236
MIR219-1
MIR1275
MIR548b
MIR148a
MIR196b
MIR550-1
MIR550-2
MIR25
MIR93
MIR106b
MIR96
MIR183
MIR335
MIR124-1
MIR320a
MIR124-2
MIR661
MIR1234
MIR7-1
MIR3153
LET7a-1
LET7f-1
MIR1915
MIR607
MIR146b
MIR2110
MIR210
MIR483
MIR129-2
MIR130a
MIR611
MIR1908
MIR616
LET7i
MIR618
MIR2276
MIR17
MIR18a
MIR19a
MIR20a
MIR19b-1
MIR92a-1
MIR625
MIR345
MIR1247
MIR4313
MIR9-3
MIR3175
MIR1469
MIR1302-10
MIR3180-1
MIR3180-3
MIR3181
MIR1538
MIR1910
MIR132
MIR212
MIR1253
MIR195
MIR497
MIR1203
MIR10a
MIR142
MIR21
MIR634
MIR636
MIR1539
MIR1302-11
MIR1227
MIR24-2
MIR27a
MIR23a
MIR3188
MIR330
MIR3190
MIR3191
MIR512-1
MIR512-2
MIR1323
MIR498
MIR520e
MIR371
MIR372
MIR373
MIR1292
MIR3193
MIR499
MIR1289-1
MIR1259
MIR124-3
MIR1306
MIR301b
MIR130b

## Sheet: SOX2
Table S4: NANOG-bound miRNAs in human ESCs
SOX2 binding
MIR3119-2
MIR135b
MIR216b
MIR548f-2
MIR367
MIR302d
MIR302a
MIR302c
MIR302b
MIR9-2
MIR4288
MIR124-2
MIR9-3
MIR548h-2
MIR1826
MIR21
MIR512-1
MIR512-2
MIR1323
MIR498
MIR520e
MIR515-1
MIR499

## Sheet: Overlaps
Table S4: NANOG-bound miRNAs in human ESCs
												NANOG-ONLY	NANOG-SOX2	NANOG-OCT4	NANOG- OCT4-SOX2
												MIR1182	MIR3119-2	MIR4258	MIR3119-2
												MIR3131	MIR135b	MIR1244-1	MIR135b
												MIR4269	MIR367	MIR885	MIR367
												MIR128-2	MIR302d	MIR1275	MIR302d
												MIR26a-1	MIR302a	MIR148a	MIR302a
												MIR1226	MIR302c	MIR550-1	MIR302c
												MIR568	MIR302b	MIR96	MIR302b
												MIR720	MIR9-2	MIR183	MIR9-2
												MIR551b	MIR124-2	MIR1915	MIR124-2
												MIR569	MIR9-3	MIR607	MIR9-3
												MIR1269	MIR21	MIR2276	MIR21
												MIR577	MIR512-1	MIR4313	MIR512-1
												MIR578	MIR512-2	MIR3175	MIR512-2
												MIR887	MIR1323	MIR1203	MIR1323
												MIR582	MIR498	MIR634	MIR498
												MIR548p	MIR520e	MIR1227	MIR520e
												MIR548f-3	MIR216b	MIR3191
												MIR3143	MIR548f-2	MIR371
												MIR30a	MIR4288	MIR372
												MIR1202	MIR548h-2	MIR373
												MIR182	MIR515-1	MIR3193
												MIR4289		MIR3119-2
												MIR4290		MIR135b
												MIR219-2		MIR367
												MIR363		MIR302d
												MIR92a-2		MIR302a
												MIR19b-2		MIR302c
												MIR20b		MIR302b
												MIR18b		MIR9-2
												MIR106a		MIR124-2
												MIR2114		MIR9-3
												MIR1184-1		MIR21
												MIR1265		MIR512-1
												MIR675		MIR512-2
												MIR326		MIR1323
												MIR620		MIR498
												MIR3169		MIR520e
												MIR22
												MIR193a
												MIR301a
												MIR320c-1
												MIR302f
												MIR4325
												MIR125b-2

## Sheet: NANOG binding distance
Table S4: NANOG-bound miRNAs in human ESCs
NANOG binding up 2kb_upstream	NANOG binding 2kb-5kb_upstream		NANOG binding up 5kb-10kb_upstream
MIR135b	MIR4258		MIR216b
MIR1182	MIR3119-2		MIR4269
MIR548f-2	MIR135b		MIR26a-1
MIR885	MIR1182		MIR1226
MIR367	MIR548f-2		MIR720
MIR302d	MIR3131		MIR569
MIR302a	MIR1244-1		MIR1269
MIR302c	MIR885		MIR577
MIR302b	MIR568		MIR582
MIR887	MIR551b		MIR548p
MIR9-2	MIR367		MIR3143
MIR30a	MIR302d		MIR1275
MIR96	MIR302a		MIR1202
MIR183	MIR302c		MIR550-1
MIR4289	MIR302b		MIR182
MIR219-2	MIR578		MIR4288
MIR2114	MIR887		MIR124-2
MIR326	MIR9-2		MIR363
MIR3175	MIR548f-3		MIR92a-2
MIR21	MIR30a		MIR1184-1
MIR320c-1	MIR148a		MIR1265
MIR3191	MIR96		MIR620
MIR512-1	MIR183		MIR4313
MIR512-2	MIR4289		MIR9-3
MIR3193	MIR4290		MIR548h-2
MIR4325	MIR219-2		MIR634
	MIR19b-2		MIR302f
	MIR20b		MIR1227
	MIR18b		MIR520e
	MIR106a		MIR515-1
	MIR2114		MIR373
	MIR1915
	MIR607
	MIR675
	MIR326
	MIR2276
	MIR3169
	MIR3175
	MIR22
	MIR193a
	MIR1203
	MIR301a
	MIR21
	MIR320c-1
	MIR3191
	MIR512-1
	MIR512-2
	MIR1323
	MIR498
	MIR371
	MIR372
	MIR3193
	MIR4325
	MIR125b-2
