# Supplementary material for: NANOG controls testicular germ cell tumour stemness through regulation of MIR9-2
Source: Stem Cell Res Ther. 2024 May 1;15:128. doi: 10.1186/s13287-024-03724-1 (PMC11062916; doi:10.1186/s13287-024-03724-1)
Supplement: Supplementary file 5 — Additional file 5: Table S5. Predicted MIR9-2-5p targets [file 13287_2024_3724_MOESM5_ESM.xlsx]

## Sheet: Predicted targets
Table S5: Predicted MIR9-2-5p targets.
											Key
miRNA	Gene	EntrezID	RefseqID	miRWalk	miRanda	miRDB	RNA22-HAS	TargetScan	SUM		1= predicted
MIR9-2-5p	APBB2	323	NM_004307	1	1	1	1	1	5		0= not predicted
MIR9-2-5p	AR	367	NM_000044	1	1	1	1	1	5
MIR9-2-5p	ATF1	466	NM_005171	1	1	1	1	1	5
MIR9-2-5p	KLF5	688	NM_001730	1	1	1	1	1	5
MIR9-2-5p	CACNB2	783	NM_000724	1	1	1	1	1	5
MIR9-2-5p	CALB2	794	NM_001740	1	1	1	1	1	5
MIR9-2-5p	CCNG1	900	NM_004060	1	1	1	1	1	5
MIR9-2-5p	ENTPD1	953	NM_001776	1	1	1	1	1	5
MIR9-2-5p	COL9A1	1297	NM_001851	1	1	1	1	1	5
MIR9-2-5p	COL15A1	1306	NM_001855	1	1	1	1	1	5
MIR9-2-5p	VCAN	1462	NM_004385	1	1	1	1	1	5
MIR9-2-5p	DIO2	1734	NM_000793	1	1	1	1	1	5
MIR9-2-5p	DLX3	1747	NM_005220	1	1	1	1	1	5
MIR9-2-5p	SLC26A2	1836	NM_000112	1	1	1	1	1	5
MIR9-2-5p	ELAVL1	1994	NM_001419	1	1	1	1	1	5
MIR9-2-5p	ESRRB	2103	NM_004452	1	1	1	1	1	5
MIR9-2-5p	FBN2	2201	NM_001999	1	1	1	1	1	5
MIR9-2-5p	GABRB2	2561	NM_021911	1	1	1	1	1	5
MIR9-2-5p	GJA3	2700	NM_021954	1	1	1	1	1	5
MIR9-2-5p	HLCS	3141	NM_001242784	1	1	1	1	1	5
MIR9-2-5p	ONECUT1	3175	NM_004498	1	1	1	1	1	5
MIR9-2-5p	TNC	3371	NM_002160	1	1	1	1	1	5
MIR9-2-5p	LAMC2	3918	NM_005562	1	1	1	1	1	5
MIR9-2-5p	LMNA	4000	NM_170707	1	1	1	1	1	5
MIR9-2-5p	MME	4311	NM_007289	1	1	1	1	1	5
MIR9-2-5p	MTR	4548	NM_000254	1	1	1	1	1	5
MIR9-2-5p	MYBL1	4603	NM_001080416	1	1	1	1	1	5
MIR9-2-5p	MYO1C	4641	NM_001080779	1	1	1	1	1	5
MIR9-2-5p	NAP1L1	4673	NM_004537	1	1	1	1	1	5
MIR9-2-5p	NEDD4	4734	NM_198400	1	1	1	1	1	5
MIR9-2-5p	NID1	4811	NM_002508	1	1	1	1	1	5
MIR9-2-5p	NPTX1	4884	NM_002522	1	1	1	1	1	5
MIR9-2-5p	PCSK2	5126	NM_002594	1	1	1	1	1	5
MIR9-2-5p	PMP22	5376	NM_000304	1	1	1	1	1	5
MIR9-2-5p	POU2F1	5451	NM_001198783	1	1	1	1	1	5
MIR9-2-5p	SRGN	5552	NM_002727	1	1	1	1	1	5
MIR9-2-5p	PRLR	5618	NM_000949	1	1	1	1	1	5
MIR9-2-5p	PTPN3	5774	NM_001145369	1	1	1	1	1	5
MIR9-2-5p	REST	5978	NM_005612	1	1	1	1	1	5
MIR9-2-5p	RP2	6102	NM_006915	1	1	1	1	1	5
MIR9-2-5p	CXCL11	6373	NM_005409	1	1	1	1	1	5
MIR9-2-5p	SHC1	6464	NM_001130040	1	1	1	1	1	5
MIR9-2-5p	SLC2A4	6517	NM_001042	1	1	1	1	1	5
MIR9-2-5p	SLC4A1	6521	NM_000342	1	1	1	1	1	5
MIR9-2-5p	SLC6A6	6533	NM_003043	1	1	1	1	1	5
MIR9-2-5p	SLC14A1	6563	NM_001146037	1	1	1	1	1	5
MIR9-2-5p	SLC18A2	6571	NM_003054	1	1	1	1	1	5
MIR9-2-5p	HLTF	6596	NM_003071	1	1	1	1	1	5
MIR9-2-5p	SNTB2	6645	NM_006750	1	1	1	1	1	5
MIR9-2-5p	SSR3	6747	NM_007107	1	1	1	1	1	5
MIR9-2-5p	PXDN	7837	NM_012293	1	1	1	1	1	5
MIR9-2-5p	CCDC6	8030	NM_005436	1	1	1	1	1	5
MIR9-2-5p	HMGA2	8091	NM_003483	1	1	1	1	1	5
MIR9-2-5p	PIK3R3	8503	NM_003629	1	1	1	1	1	5
MIR9-2-5p	ITM2B	9445	NM_021999	1	1	1	1	1	5
MIR9-2-5p	ONECUT2	9480	NM_004852	1	1	1	1	1	5
MIR9-2-5p	ADAMTS3	9508	NM_014243	1	1	1	1	1	5
MIR9-2-5p	SPTLC2	9517	NM_004863	1	1	1	1	1	5
MIR9-2-5p	CLCA2	9635	NM_006536	1	1	1	1	1	5
MIR9-2-5p	PPM1F	9647	NM_014634	1	1	1	1	1	5
MIR9-2-5p	SOCS5	9655	NM_144949	1	1	1	1	1	5
MIR9-2-5p	UBE3C	9690	NM_014671	1	1	1	1	1	5
MIR9-2-5p	ULK2	9706	NM_014683	1	1	1	1	1	5
MIR9-2-5p	TMEM63A	9725	NM_014698	1	1	1	1	1	5
MIR9-2-5p	TOMM20	9804	NM_014765	1	1	1	1	1	5
MIR9-2-5p	TLK1	9874	NM_012290	1	1	1	1	1	5
MIR9-2-5p	ABI1	10006	NM_005470	1	1	1	1	1	5
MIR9-2-5p	PDCD6IP	10015	NM_001162429	1	1	1	1	1	5
MIR9-2-5p	BCL2L11	10018	NM_001204108	1	1	1	1	1	5
MIR9-2-5p	RASGRP1	10125	NM_005739	1	1	1	1	1	5
MIR9-2-5p	LHFP	10186	NM_005780	1	1	1	1	1	5
MIR9-2-5p	HOXB13	10481	NM_006361	1	1	1	1	1	5
MIR9-2-5p	EDAR	10913	NM_022336	1	1	1	1	1	5
MIR9-2-5p	LECT1	11061	NM_007015	1	1	1	1	1	5
MIR9-2-5p	ADAMTS6	11174	NM_197941	1	1	1	1	1	5
MIR9-2-5p	SLCO2B1	11309	NM_007256	1	1	1	1	1	5
MIR9-2-5p	PHF8	23133	NM_015107	1	1	1	1	1	5
MIR9-2-5p	FBXL7	23194	NM_012304	1	1	1	1	1	5
MIR9-2-5p	PSD3	23362	NM_015310	1	1	1	1	1	5
MIR9-2-5p	SIRT1	23411	NM_012238	1	1	1	1	1	5
MIR9-2-5p	KCTD2	23510	NM_015353	1	1	1	1	1	5
MIR9-2-5p	METTL7A	25840	NM_014033	1	1	1	1	1	5
MIR9-2-5p	SZRD1	26099	NM_001114600	1	1	1	1	1	5
MIR9-2-5p	FOXP1	27086	NM_001244808	1	1	1	1	1	5
MIR9-2-5p	DESI1	27351	NM_015704	1	1	1	1	1	5
MIR9-2-5p	EHD4	30844	NM_139265	1	1	1	1	1	5
MIR9-2-5p	NOX4	50507	NM_001143837	1	1	1	1	1	5
MIR9-2-5p	CPA4	51200	NM_016352	1	1	1	1	1	5
MIR9-2-5p	TLR7	51284	NM_016562	1	1	1	1	1	5
MIR9-2-5p	SNX7	51375	NM_015976	1	1	1	1	1	5
MIR9-2-5p	NUB1	51667	NM_001243351	1	1	1	1	1	5
MIR9-2-5p	C21orf91	54149	NM_001100420	1	1	1	1	1	5
MIR9-2-5p	CCSER2	54462	NM_018999	1	1	1	1	1	5
MIR9-2-5p	FAM120C	54954	NM_017848	1	1	1	1	1	5
MIR9-2-5p	C1orf56	54964	NM_017860	1	1	1	1	1	5
MIR9-2-5p	UACA	55075	NM_001008224	1	1	1	1	1	5
MIR9-2-5p	ANO1	55107	NM_018043	1	1	1	1	1	5
MIR9-2-5p	VRTN	55237	NM_018228	1	1	1	1	1	5
MIR9-2-5p	STEAP3	55240	NM_182915	1	1	1	1	1	5
MIR9-2-5p	ANKH	56172	NM_054027	1	1	1	1	1	5
MIR9-2-5p	OTUD7B	56957	NM_020205	1	1	1	1	1	5
MIR9-2-5p	SHROOM4	57477	NM_020717	1	1	1	1	1	5
MIR9-2-5p	KLHL42	57542	NM_020782	1	1	1	1	1	5
MIR9-2-5p	BEND3	57673	NM_001080450	1	1	1	1	1	5
MIR9-2-5p	NAPB	63908	NM_022080	1	1	1	1	1	5
MIR9-2-5p	SNX16	64089	NM_022133	1	1	1	1	1	5
MIR9-2-5p	LEPRE1	64175	NM_001243246	1	1	1	1	1	5
MIR9-2-5p	SUDS3	64426	NM_022491	1	1	1	1	1	5
MIR9-2-5p	SMAP2	64744	NM_022733	1	1	1	1	1	5
MIR9-2-5p	CERK	64781	NM_022766	1	1	1	1	1	5
MIR9-2-5p	RMND5A	64795	NM_022780	1	1	1	1	1	5
MIR9-2-5p	RANBP17	64901	NM_022897	1	1	1	1	1	5
MIR9-2-5p	SLC30A5	64924	NM_022902	1	1	1	1	1	5
MIR9-2-5p	C7orf49	78996	NM_001243749	1	1	1	1	1	5
MIR9-2-5p	ZNF557	79230	NM_024341	1	1	1	1	1	5
MIR9-2-5p	DHX40	79665	NM_024612	1	1	1	1	1	5
MIR9-2-5p	FAM124B	79843	NM_024785	1	1	1	1	1	5
MIR9-2-5p	MCMBP	79892	NM_024834	1	1	1	1	1	5
MIR9-2-5p	ESRP2	80004	NM_024939	1	1	1	1	1	5
MIR9-2-5p	LRRTM4	80059	NM_024993	1	1	1	1	1	5
MIR9-2-5p	CEP63	80254	NM_025180	1	1	1	1	1	5
MIR9-2-5p	PCGF6	84108	NM_001011663	1	1	1	1	1	5
MIR9-2-5p	FYTTD1	84248	NM_032288	1	1	1	1	1	5
MIR9-2-5p	PCGF5	84333	NM_032373	1	1	1	1	1	5
MIR9-2-5p	MAK16	84549	NM_032509	1	1	1	1	1	5
MIR9-2-5p	FNDC1	84624	NM_032532	1	1	1	1	1	5
MIR9-2-5p	TMEM87B	84910	NM_032824	1	1	1	1	1	5
MIR9-2-5p	SLC35B4	84912	NM_032826	1	1	1	1	1	5
MIR9-2-5p	UBASH3B	84959	NM_032873	1	1	1	1	1	5
MIR9-2-5p	ZCCHC3	85364	NM_033089	1	1	1	1	1	5
MIR9-2-5p	ANKRD13A	88455	NM_033121	1	1	1	1	1	5
MIR9-2-5p	STARD13	90627	NM_001243476	1	1	1	1	1	5
MIR9-2-5p	PIGM	93183	NM_145167	1	1	1	1	1	5
MIR9-2-5p	TTYH2	94015	NM_032646	1	1	1	1	1	5
MIR9-2-5p	C1QTNF7	114905	NM_001135170	1	1	1	1	1	5
MIR9-2-5p	FOXP4	116113	NM_001012426	1	1	1	1	1	5
MIR9-2-5p	LRRK2	120892	NM_198578	1	1	1	1	1	5
MIR9-2-5p	ASCL4	121549	NM_203436	1	1	1	1	1	5
MIR9-2-5p	SOCS4	122809	NM_199421	1	1	1	1	1	5
MIR9-2-5p	C1orf173	127254	NM_001002912	1	1	1	1	1	5
MIR9-2-5p	TCEANC2	127428	NM_153035	1	1	1	1	1	5
MIR9-2-5p	UHMK1	127933	NM_175866	1	1	1	1	1	5
MIR9-2-5p	EMB	133418	NM_198449	1	1	1	1	1	5
MIR9-2-5p	MUM1L1	139221	NM_152423	1	1	1	1	1	5
MIR9-2-5p	SIK1	150094	NM_173354	1	1	1	1	1	5
MIR9-2-5p	CCDC50	152137	NM_178335	1	1	1	1	1	5
MIR9-2-5p	C9orf66	157983	NM_152569	1	1	1	1	1	5
MIR9-2-5p	MDGA2	161357	NM_001113498	1	1	1	1	1	5
MIR9-2-5p	ITPRIPL2	162073	NM_001034841	1	1	1	1	1	5
MIR9-2-5p	LPPR5	163404	NM_001037317	1	1	1	1	1	5
MIR9-2-5p	SLC30A8	169026	NM_001172813	1	1	1	1	1	5
MIR9-2-5p	SPTSSA	171546	NM_138288	1	1	1	1	1	5
MIR9-2-5p	SLC25A43	203427	NM_145305	1	1	1	1	1	5
MIR9-2-5p	NRK	203447	NM_198465	1	1	1	1	1	5
MIR9-2-5p	DOK6	220164	NM_152721	1	1	1	1	1	5
MIR9-2-5p	CNOT6L	246175	NM_144571	1	1	1	1	1	5
MIR9-2-5p	MDGA1	266727	NM_153487	1	1	1	1	1	5
MIR9-2-5p	PRTG	283659	NM_173814	1	1	1	1	1	5
MIR9-2-5p	EIF4E3	317649	NM_001134649	1	1	1	1	1	5
MIR9-2-5p	FREM2	341640	NM_207361	1	1	1	1	1	5
MIR9-2-5p	LANCL3	347404	NM_198511	1	1	1	1	1	5
MIR9-2-5p	SLC16A12	387700	NM_213606	1	1	1	1	1	5
MIR9-2-5p	SHISA2	387914	NM_001007538	1	1	1	1	1	5
MIR9-2-5p	FAM221B	392307	NM_001012446	1	1	1	1	1	5
MIR9-2-5p	CCDC152	100129792	NM_001134848	1	1	1	1	1	5
MIR9-2-5p	BAAT	570	NM_001701	1	1	1	1	1	5
MIR9-2-5p	CTNNA1	1495	NM_001903	1	1	1	1	1	5
MIR9-2-5p	FBN1	2200	NM_000138	1	1	1	1	1	5
MIR9-2-5p	CXCL9	4283	NM_002416	1	1	1	1	1	5
MIR9-2-5p	MPP3	4356	NM_001932	1	1	1	1	1	5
MIR9-2-5p	SERPINB8	5271	NM_198833	1	1	1	1	1	5
MIR9-2-5p	POLE	5426	NM_006231	1	1	1	1	1	5
MIR9-2-5p	PRKDC	5591	NM_006904	1	1	1	1	1	5
MIR9-2-5p	TMPRSS15	5651	NM_002772	1	1	1	1	1	5
MIR9-2-5p	TPMT	7172	NM_000367	1	1	1	1	1	5
MIR9-2-5p	ZNF20	7568	NM_021143	1	1	1	1	1	5
MIR9-2-5p	GGPS1	9453	NM_001037277	1	1	1	1	1	5
MIR9-2-5p	CEP104	9731	NM_014704	1	1	1	1	1	5
MIR9-2-5p	TRIM13	10206	NM_213590	1	1	1	1	1	5
MIR9-2-5p	OPN3	23596	NM_014322	1	1	1	1	1	5
MIR9-2-5p	FBXO22	26263	NM_147188	1	1	1	1	1	5
MIR9-2-5p	FKBP7	51661	NM_181342	1	1	1	1	1	5
MIR9-2-5p	GPR88	54112	NM_022049	1	1	1	1	1	5
MIR9-2-5p	TRIT1	54802	NM_017646	1	1	1	1	1	5
MIR9-2-5p	SLC39A9	55334	NM_018375	1	1	1	1	1	5
MIR9-2-5p	XPO4	64328	NM_022459	1	1	1	1	1	5
MIR9-2-5p	IPO4	79711	NM_024658	1	1	1	1	1	5
MIR9-2-5p	PIF1	80119	NM_025049	1	1	1	1	1	5
MIR9-2-5p	SPATA16	83893	NM_031955	1	1	1	1	1	5
MIR9-2-5p	MRI1	84245	NM_001031727	1	1	1	1	1	5
MIR9-2-5p	C15orf41	84529	NM_032499	1	1	1	1	1	5
MIR9-2-5p	DIXDC1	85458	NM_001037954	1	1	1	1	1	5
MIR9-2-5p	MAB21L3	126868	NM_152367	1	1	1	1	1	5
MIR9-2-5p	TYW3	127253	NM_138467	1	1	1	1	1	5
MIR9-2-5p	NUDT16	131870	NM_152395	1	1	1	1	1	5
MIR9-2-5p	SAMD8	142891	NM_144660	1	1	1	1	1	5
MIR9-2-5p	BEST3	144453	NM_032735	1	1	1	1	1	5
MIR9-2-5p	H2BFWT	158983	NM_001002916	1	1	1	1	1	5
MIR9-2-5p	ORAOV1	220064	NM_153451	1	1	1	1	1	5
MIR9-2-5p	SERINC5	256987	NM_001174072	1	1	1	1	1	5
MIR9-2-5p	ITIH6	347365	NM_198510	1	1	1	1	1	5
MIR9-2-5p	SLCO4C1	353189	NM_180991	1	1	1	1	1	5
MIR9-2-5p	ZNF662	389114	NM_207404	1	1	1	1	1	5
MIR9-2-5p	C8orf86	389649	NM_207412	1	1	1	1	1	5
MIR9-2-5p	MUC21	394263	NM_001010909	1	1	1	1	1	5
MIR9-2-5p	C9orf129	445577	NM_001098808	1	1	1	1	1	5
MIR9-2-5p	ACVR1B	91	NM_020328	1	1	0	1	1	4
MIR9-2-5p	ADCY5	111	XM_005247077	1	1	0	1	1	4
MIR9-2-5p	AK4	205	NM_001005353	1	1	0	1	1	4
MIR9-2-5p	ALCAM	214	NM_001627	0	1	1	1	1	4
MIR9-2-5p	SHROOM2	357	NM_001649	1	1	0	1	1	4
MIR9-2-5p	AQP2	359	NM_000486	1	1	0	1	1	4
MIR9-2-5p	ASPH	444	XM_005251235	1	1	0	1	1	4
MIR9-2-5p	ATP1B1	481	NM_001677	1	1	1	0	1	4
MIR9-2-5p	ATP2B2	491	XM_005265179	1	1	0	1	1	4
MIR9-2-5p	ATP2B3	492	XM_005274692	1	1	0	1	1	4
MIR9-2-5p	AUH	492	XM_005277859	1	1	0	1	1	4
MIR9-2-5p	AXL	549	XM_005252066	1	1	0	1	1	4
MIR9-2-5p	MPPED2	558	NM_021913	1	1	0	1	1	4
MIR9-2-5p	MYRF	744	NM_001145399	1	1	0	1	1	4
MIR9-2-5p	CA7	745	XM_005274222	1	1	0	1	1	4
MIR9-2-5p	CACNA1E	766	NM_001014435	1	1	0	1	1	4
MIR9-2-5p	CACNA2D1	777	XM_005245477	1	1	0	1	1	4
MIR9-2-5p	CAPZA1	781	XM_005250569	1	1	0	1	1	4
MIR9-2-5p	RUNX2	829	NM_006135	1	1	1	0	1	4
MIR9-2-5p	CCNT1	860	NM_001024630	1	1	0	1	1	4
MIR9-2-5p	CCNT2	904	NM_001240	1	1	0	1	1	4
MIR9-2-5p	CLCN4	905	XM_005263831	1	1	0	1	1	4
MIR9-2-5p	CLCN5	1183	NM_001830	1	1	0	1	1	4
MIR9-2-5p	CNTFR	1184	NM_001127899	1	1	0	1	1	4
MIR9-2-5p	COL1A1	1271	NM_147164	1	1	0	1	1	4
MIR9-2-5p	COL4A2	1277	NM_000088	1	1	0	1	1	4
MIR9-2-5p	COL8A1	1284	NM_001846	0	1	1	1	1	4
MIR9-2-5p	CYBB	1295	XM_005247098	1	1	0	1	1	4
MIR9-2-5p	DGKB	1536	NM_000397	1	1	0	1	1	4
MIR9-2-5p	DIAPH2	1607	XM_005249628	1	1	0	1	1	4
MIR9-2-5p	TRDMT1	1730	XM_005262093	1	1	0	1	1	4
MIR9-2-5p	DNMT3A	1787	NM_004412	1	1	1	0	1	4
MIR9-2-5p	DRD2	1788	XM_005264175	1	1	0	1	1	4
MIR9-2-5p	DYRK1A	1813	NM_000795	1	1	0	1	1	4
MIR9-2-5p	E2F6	1859	NM_130436	1	1	0	1	1	4
MIR9-2-5p	LPAR1	1876	NM_001278277	1	1	0	1	1	4
MIR9-2-5p	EIF5	1902	XM_005251781	1	1	0	1	1	4
MIR9-2-5p	ENPEP	1983	NM_001969	1	1	0	1	1	4
MIR9-2-5p	EPHA7	2028	NM_001977	1	1	1	0	1	4
MIR9-2-5p	EPHB4	2045	NM_004440	1	1	0	1	1	4
MIR9-2-5p	ESR1	2050	NM_004444	1	1	0	1	1	4
MIR9-2-5p	EVI2A	2099	NM_001122742	1	1	0	1	1	4
MIR9-2-5p	FGF5	2123	NM_001003927	0	1	1	1	1	4
MIR9-2-5p	FOXG1	2250	NM_004464	1	1	0	1	1	4
MIR9-2-5p	NR5A2	2290	NM_005249	1	1	1	0	1	4
MIR9-2-5p	GABRA2	2494	XM_005245061	1	1	0	1	1	4
MIR9-2-5p	GALNT3	2555	XM_005248078	1	1	0	1	1	4
MIR9-2-5p	GCH1	2591	XM_005246449	1	1	0	1	1	4
MIR9-2-5p	GLS	2643	NM_000161	1	1	0	1	1	4
MIR9-2-5p	GOT1	2744	NM_014905	1	1	0	1	1	4
MIR9-2-5p	GRIK3	2805	NM_002079	1	1	0	1	1	4
MIR9-2-5p	GRSF1	2899	NM_000831	1	1	0	1	1	4
MIR9-2-5p	GSK3B	2926	NM_002092	1	1	0	1	1	4
MIR9-2-5p	HIST1H2AE	2932	NM_002093	0	1	1	1	1	4
MIR9-2-5p	FOXN2	3012	NM_021052	0	1	1	1	1	4
MIR9-2-5p	ICA1	3344	XM_005264283	1	1	0	1	1	4
MIR9-2-5p	IFIT2	3382	XM_005249734	1	1	0	1	1	4
MIR9-2-5p	IGFBP3	3433	NM_001547	1	1	0	1	1	4
MIR9-2-5p	IL6R	3486	NM_001013398	0	1	1	1	1	4
MIR9-2-5p	INHBB	3570	NM_000565	0	1	1	1	1	4
MIR9-2-5p	PDX1	3625	NM_002193	1	1	0	1	1	4
MIR9-2-5p	ITGA6	3651	NM_000209	1	1	1	0	1	4
MIR9-2-5p	IREB2	3655	NM_000210	0	1	1	1	1	4
MIR9-2-5p	JAK2	3658	NM_004136	1	1	0	1	1	4
MIR9-2-5p	KCNA1	3717	XM_005251455	1	1	0	1	1	4
MIR9-2-5p	KCNA6	3736	NM_000217	1	1	0	1	1	4
MIR9-2-5p	KCNJ2	3742	XM_005253686	1	1	0	1	1	4
MIR9-2-5p	KCNJ14	3759	XM_005257332	1	1	0	1	1	4
MIR9-2-5p	KCNMA1	3770	NM_013348	1	1	0	1	1	4
MIR9-2-5p	LAMP1	3778	XM_005269773	1	1	0	1	1	4
MIR9-2-5p	LEP	3916	NM_005561	0	1	1	1	1	4
MIR9-2-5p	LGALS8	3952	XM_005250340	1	1	0	1	1	4
MIR9-2-5p	ABLIM1	3964	NM_006499	0	1	1	1	1	4
MIR9-2-5p	LMAN1	3983	XM_005269818	1	1	0	1	1	4
MIR9-2-5p	LPP	3998	NM_005570	1	1	0	1	1	4
MIR9-2-5p	M6PR	4026	XM_005247445	1	1	0	1	1	4
MIR9-2-5p	MARCKS	4074	NM_002355	0	1	1	1	1	4
MIR9-2-5p	SMAD4	4082	NM_002356	1	1	0	1	1	4
MIR9-2-5p	MAP1B	4089	NM_005359	1	1	0	1	1	4
MIR9-2-5p	ADAM11	4131	NM_005909	1	1	0	1	1	4
MIR9-2-5p	MEF2C	4185	XM_005257373	1	1	0	1	1	4
MIR9-2-5p	MAP3K3	4208	NM_002397	1	1	1	0	1	4
MIR9-2-5p	RAB8A	4215	XM_005257376	1	1	0	1	1	4
MIR9-2-5p	MGAT5	4218	NM_005370	1	1	1	0	1	4
MIR9-2-5p	MKLN1	4249	XM_005263666	1	1	0	1	1	4
MIR9-2-5p	MLLT6	4289	NM_001145354	1	1	0	1	1	4
MIR9-2-5p	MMP13	4302	XM_005257379	1	1	0	1	1	4
MIR9-2-5p	MMP15	4322	XM_005271560	1	1	0	1	1	4
MIR9-2-5p	MYH9	4324	NM_002428	1	1	0	1	1	4
MIR9-2-5p	MYO5A	4627	XM_005261614	1	1	0	1	1	4
MIR9-2-5p	PPP1R12B	4644	NM_000259	1	1	0	1	1	4
MIR9-2-5p	NEK1	4660	XM_005245201	1	1	0	1	1	4
MIR9-2-5p	NFATC2	4750	NM_001199397	1	1	0	1	1	4
MIR9-2-5p	NFIA	4773	NM_012340	1	1	0	1	1	4
MIR9-2-5p	NFATC3	4774	NM_001134673	1	1	0	1	1	4
MIR9-2-5p	NFIB	4775	XM_005255973	1	1	0	1	1	4
MIR9-2-5p	NFIC	4781	XM_005251467	1	1	0	1	1	4
MIR9-2-5p	NFKB1	4782	NM_205843	1	1	0	1	1	4
MIR9-2-5p	NHP2L1	4790	NM_003998	1	1	0	1	1	4
MIR9-2-5p	NMT1	4809	XM_005261620	1	1	0	1	1	4
MIR9-2-5p	NOTCH2	4836	XM_005257422	1	1	0	1	1	4
MIR9-2-5p	NPY2R	4853	NM_024408	1	1	0	1	1	4
MIR9-2-5p	OPCML	4887	NM_000910	1	1	0	1	1	4
MIR9-2-5p	FURIN	4978	XM_005271572	1	1	0	1	1	4
MIR9-2-5p	PCSK6	5045	XM_005254932	1	1	0	1	1	4
MIR9-2-5p	PAK2	5046	NM_002570	1	1	0	1	1	4
MIR9-2-5p	PCDH1	5062	NM_002577	1	1	0	1	1	4
MIR9-2-5p	PDE3A	5097	XM_005268452	1	1	0	1	1	4
MIR9-2-5p	PDGFRB	5139	XM_005253389	1	1	0	1	1	4
MIR9-2-5p	ENPP1	5159	NM_002609	1	1	0	1	1	4
MIR9-2-5p	PDZK1	5167	NM_006208	1	1	0	1	1	4
MIR9-2-5p	PGR	5174	NM_002614	1	1	0	1	1	4
MIR9-2-5p	PIGC	5241	NM_000926	1	1	0	1	1	4
MIR9-2-5p	PIK3C2A	5279	NM_002642	1	1	0	1	1	4
MIR9-2-5p	PKD2	5286	XM_005252978	1	1	0	1	1	4
MIR9-2-5p	PLXNA2	5311	NM_000297	1	1	0	1	1	4
MIR9-2-5p	UBL3	5362	NM_025179	1	1	0	1	1	4
MIR9-2-5p	POU2F2	5412	NM_007106	1	1	0	1	1	4
MIR9-2-5p	POU3F2	5452	XM_005259009	1	1	0	1	1	4
MIR9-2-5p	PPARA	5454	NM_005604	1	1	0	1	1	4
MIR9-2-5p	PPAT	5465	NM_005036	1	1	0	1	1	4
MIR9-2-5p	PPP2R4	5471	NM_002703	1	1	1	0	1	4
MIR9-2-5p	PRKAB1	5524	NM_178001	1	1	0	1	1	4
MIR9-2-5p	PRKAR2B	5564	NM_006253	1	1	0	1	1	4
MIR9-2-5p	MAP2K7	5577	NM_002736	1	1	0	1	1	4
MIR9-2-5p	PRPS2	5609	XM_005272490	1	1	0	1	1	4
MIR9-2-5p	PSMD9	5634	NM_001039091	1	1	1	0	1	4
MIR9-2-5p	PTBP1	5715	NM_002813	1	1	0	1	1	4
MIR9-2-5p	PTPRB	5725	XM_005259597	1	1	0	1	1	4
MIR9-2-5p	PURA	5787	NM_001109754	1	1	0	1	1	4
MIR9-2-5p	PXN	5813	NM_005859	1	1	1	0	1	4
MIR9-2-5p	RAB3B	5829	XM_005253910	1	1	0	1	1	4
MIR9-2-5p	RAB27B	5865	NM_002867	1	1	0	1	1	4
MIR9-2-5p	RALGDS	5874	NM_004163	1	1	0	1	1	4
MIR9-2-5p	RANBP2	5900	NM_006266	1	1	0	1	1	4
MIR9-2-5p	RASGRF2	5903	XM_005264002	1	1	0	1	1	4
MIR9-2-5p	RFX3	5924	NM_006909	1	1	0	1	1	4
MIR9-2-5p	RORA	5991	NM_134428	1	1	0	1	1	4
MIR9-2-5p	SORT1	6095	NM_134260	1	1	0	1	1	4
MIR9-2-5p	SCN2B	6272	XM_005271102	1	1	0	1	1	4
MIR9-2-5p	SCN5A	6327	NM_004588	1	1	0	1	1	4
MIR9-2-5p	SDC2	6331	NM_001099404	1	1	0	1	1	4
MIR9-2-5p	CXCL12	6331	NM_198056	1	1	0	1	1	4
MIR9-2-5p	SELP	6383	NM_002998	1	1	0	1	1	4
MIR9-2-5p	SRSF6	6387	NM_000609	1	1	0	1	1	4
MIR9-2-5p	SGCD	6403	XM_005245435	1	1	0	1	1	4
MIR9-2-5p	ST3GAL2	6431	NM_006275	1	1	0	1	1	4
MIR9-2-5p	ST3GAL3	6444	NM_000337	1	1	0	1	1	4
MIR9-2-5p	SIM1	6483	NM_006927	1	1	0	1	1	4
MIR9-2-5p	SLA	6487	NM_174963	1	1	0	1	1	4
MIR9-2-5p	SLC5A3	6492	XM_005267100	1	1	0	1	1	4
MIR9-2-5p	SLC6A12	6503	NM_001045556	1	1	0	1	1	4
MIR9-2-5p	SLC8A1	6526	NM_006933	1	1	0	1	1	4
MIR9-2-5p	SLC9A2	6539	NM_003044	1	1	0	1	1	4
MIR9-2-5p	SLC20A2	6546	XM_005264512	1	1	0	1	1	4
MIR9-2-5p	SLC22A3	6549	NM_003048	1	1	0	1	1	4
MIR9-2-5p	SLIT3	6575	NM_001257180	1	1	0	1	1	4
MIR9-2-5p	SMARCD2	6581	NM_021977	1	1	0	1	1	4
MIR9-2-5p	SOS1	6586	NM_001271946	1	1	0	1	1	4
MIR9-2-5p	SPTBN2	6603	XM_005257604	1	1	0	1	1	4
MIR9-2-5p	STAC	6654	XM_005264515	1	1	0	1	1	4
MIR9-2-5p	STC1	6712	XM_005274192	1	1	0	1	1	4
MIR9-2-5p	ELOVL4	6769	XM_005265412	1	1	0	1	1	4
MIR9-2-5p	STK3	6781	NM_003155	1	1	0	1	1	4
MIR9-2-5p	STK4	6785	NM_022726	1	1	0	1	1	4
MIR9-2-5p	SURF4	6788	XM_005251034	1	1	0	1	1	4
MIR9-2-5p	VAMP1	6789	XM_005260533	1	1	0	1	1	4
MIR9-2-5p	SYT1	6836	NM_001280790	1	1	0	1	1	4
MIR9-2-5p	ZNF354A	6843	NM_199245	1	1	0	1	1	4
MIR9-2-5p	TGFBR1	6857	NM_001135805	1	1	0	1	1	4
MIR9-2-5p	TGFBR2	6940	NM_005649	1	1	1	0	1	4
MIR9-2-5p	THRB	7046	NM_004612	1	1	0	1	1	4
MIR9-2-5p	TLE3	7048	NM_001024847	1	1	0	1	1	4
MIR9-2-5p	TLN1	7068	NM_001252634	1	1	0	1	1	4
MIR9-2-5p	NR2E1	7090	NM_005078	1	1	0	1	1	4
MIR9-2-5p	TNNI1	7094	NM_006289	1	1	0	1	1	4
MIR9-2-5p	TNS1	7101	NM_003269	1	1	0	1	1	4
MIR9-2-5p	TRAF3	7135	NM_003281	1	1	0	1	1	4
MIR9-2-5p	TUFT1	7145	XM_005246822	1	1	0	1	1	4
MIR9-2-5p	UCP3	7187	NM_145725	1	1	1	0	1	4
MIR9-2-5p	UTRN	7286	XM_005245474	1	1	0	1	1	4
MIR9-2-5p	ZBTB14	7352	NM_003356	1	1	0	1	1	4
MIR9-2-5p	ZNF19	7402	XM_005267129	1	1	0	1	1	4
MIR9-2-5p	ZNF33A	7541	XM_005258141	1	1	0	1	1	4
MIR9-2-5p	ZNF131	7567	NM_006961	1	1	0	1	1	4
MIR9-2-5p	TRIM25	7581	NM_001278171	1	1	0	1	1	4
MIR9-2-5p	ZNF185	7690	XM_005248361	1	1	0	1	1	4
MIR9-2-5p	ZMYM2	7706	NM_005082	1	1	0	1	1	4
MIR9-2-5p	SLC30A3	7739	XM_005274731	1	1	0	1	1	4
MIR9-2-5p	PAX8	7739	XM_005277892	1	1	0	1	1	4
MIR9-2-5p	CXCR4	7750	NM_003453	1	1	0	1	1	4
MIR9-2-5p	FZD5	7781	XM_005264551	1	1	0	1	1	4
MIR9-2-5p	RND2	7849	XM_005263758	1	1	0	1	1	4
MIR9-2-5p	SMC1A	7852	NM_001008540	1	1	0	1	1	4
MIR9-2-5p	SLC10A3	7855	NM_003468	1	1	0	1	1	4
MIR9-2-5p	ARID1A	8153	NM_005440	1	1	0	1	1	4
MIR9-2-5p	HIST1H2AI	8243	NM_001281463	1	1	0	1	1	4
MIR9-2-5p	HIST1H4A	8273	XM_005274754	1	1	0	1	1	4
MIR9-2-5p	HIST1H4H	8289	NM_006015	1	1	1	0	1	4
MIR9-2-5p	PIP4K2B	8329	NM_003509	1	1	0	1	1	4
MIR9-2-5p	SMARCA5	8359	NM_003538	1	1	0	1	1	4
MIR9-2-5p	PARG	8365	XM_005249444	1	1	0	1	1	4
MIR9-2-5p	ENC1	8396	NM_003559	1	1	0	1	1	4
MIR9-2-5p	YBX3	8467	NM_003601	1	1	0	1	1	4
MIR9-2-5p	AP3B1	8505	NM_003631	1	1	1	0	1	4
MIR9-2-5p	CDC14B	8507	NM_001256574	1	1	0	1	1	4
MIR9-2-5p	CDK13	8531	NM_003651	1	1	1	0	1	4
MIR9-2-5p	NCOA1	8546	NM_001271769	1	1	0	1	1	4
MIR9-2-5p	TNKS	8555	NM_033331	1	1	0	1	1	4
MIR9-2-5p	MBTPS1	8621	NM_003718	1	1	1	0	1	4
MIR9-2-5p	RGS9	8648	XM_005264625	1	1	0	1	1	4
MIR9-2-5p	IQGAP1	8658	XM_005272399	1	1	0	1	1	4
MIR9-2-5p	CD84	8720	NM_003791	1	1	0	1	1	4
MIR9-2-5p	SYNJ1	8787	NM_003835	1	1	0	1	1	4
MIR9-2-5p	SLC5A6	8826	NM_003870	1	1	0	1	1	4
MIR9-2-5p	MTMR2	8832	NM_001184879	1	1	0	1	1	4
MIR9-2-5p	AP1S2	8867	NM_203446	1	1	0	1	1	4
MIR9-2-5p	SKAP2	8884	NM_021095	0	1	1	1	1	4
MIR9-2-5p	SPAG9	8898	NM_001243571	1	1	0	1	1	4
MIR9-2-5p	CLDN2	8905	NM_001272071	1	1	0	1	1	4
MIR9-2-5p	CCNE2	8935	NM_003930	1	1	0	1	1	4
MIR9-2-5p	CBFA2T2	9043	NM_001130528	0	1	1	1	1	4
MIR9-2-5p	XPR1	9075	NM_001171092	1	1	0	1	1	4
MIR9-2-5p	DLGAP2	9134	XM_005251095	1	1	0	1	1	4
MIR9-2-5p	MAPKAPK2	9139	NM_005093	1	1	0	1	1	4
MIR9-2-5p	ADIPOQ	9213	NM_004736	1	1	0	1	1	4
MIR9-2-5p	TMPRSS11D	9228	XM_005266038	1	1	0	1	1	4
MIR9-2-5p	FHL5	9261	NM_004759	1	1	0	1	1	4
MIR9-2-5p	AKAP7	9370	NM_001177800	1	1	0	1	1	4
MIR9-2-5p	BAG4	9407	NM_004262	1	1	0	1	1	4
MIR9-2-5p	GABBR2	9457	XM_005267227	1	1	0	1	1	4
MIR9-2-5p	CLOCK	9465	NM_016377	1	1	0	1	1	4
MIR9-2-5p	CELSR1	9530	NM_004874	1	1	0	1	1	4
MIR9-2-5p	GNA14	9568	NM_005458	1	1	0	1	1	4
MIR9-2-5p	VGLL4	9575	NM_001267843	1	1	0	1	1	4
MIR9-2-5p	GREB1	9620	NM_014246	1	1	0	1	1	4
MIR9-2-5p	RAPGEF2	9630	NM_004297	1	1	0	1	1	4
MIR9-2-5p	FRMPD4	9686	NM_001128219	1	1	0	1	1	4
MIR9-2-5p	RNF144A	9687	NM_014668	0	1	1	1	1	4
MIR9-2-5p	RIMS3	9693	XM_005263358	1	1	0	1	1	4
MIR9-2-5p	SERTAD2	9758	NM_014728	1	1	0	1	1	4
MIR9-2-5p	KIAA0141	9781	NM_014746	0	1	1	1	1	4
MIR9-2-5p	NUPL1	9783	NM_014747	1	1	0	1	1	4
MIR9-2-5p	TSC22D2	9792	XM_005264669	1	1	0	1	1	4
MIR9-2-5p	ARHGEF17	9812	NM_014773	1	1	0	1	1	4
MIR9-2-5p	CEP350	9818	XM_005266601	1	1	0	1	1	4
MIR9-2-5p	ZBTB39	9819	XM_005247920	1	1	0	1	1	4
MIR9-2-5p	TBC1D4	9828	NM_014786	1	1	0	1	1	4
MIR9-2-5p	RHOBTB1	9857	XM_005245635	1	1	0	1	1	4
MIR9-2-5p	SV2B	9880	NM_014830	1	1	0	1	1	4
MIR9-2-5p	SRGAP3	9882	XM_005266602	1	1	0	1	1	4
MIR9-2-5p	FAM20B	9886	NM_001242359	1	1	0	1	1	4
MIR9-2-5p	AMMECR1	9899	NM_014848	1	1	0	1	1	4
MIR9-2-5p	PTBP3	9901	NM_014850	1	1	0	1	1	4
MIR9-2-5p	HDAC5	9917	NM_014864	1	1	0	1	1	4
MIR9-2-5p	SH2B3	9949	NM_001171689	1	1	0	1	1	4
MIR9-2-5p	CTDSP2	9991	NM_001244898	1	1	0	1	1	4
MIR9-2-5p	ACTR1A	10014	XM_005256904	1	1	0	1	1	4
MIR9-2-5p	ARL4C	10019	XM_005253818	1	1	0	1	1	4
MIR9-2-5p	WASF2	10106	NM_005730	1	1	0	1	1	4
MIR9-2-5p	TENM1	10121	NM_005736	1	1	0	1	1	4
MIR9-2-5p	LHFPL2	10123	NM_005737	1	1	0	1	1	4
MIR9-2-5p	GDF11	10163	NM_006990	1	1	0	1	1	4
MIR9-2-5p	STX6	10178	NM_001163278	1	1	0	1	1	4
MIR9-2-5p	CALCOCO2	10184	NM_005779	1	1	0	1	1	4
MIR9-2-5p	KCNMB2	10220	NM_005811	1	1	0	1	1	4
MIR9-2-5p	38777	10228	NM_005819	1	1	0	1	1	4
MIR9-2-5p	HMG20A	10241	NM_001261390	1	1	0	1	1	4
MIR9-2-5p	ST3GAL6	10242	NM_181361	1	1	1	0	1	4
MIR9-2-5p	VAV3	10299	NM_005885	1	1	1	0	1	4
MIR9-2-5p	CAP1	10363	XM_005254123	1	1	0	1	1	4
MIR9-2-5p	VAT1	10402	NM_006100	1	1	0	1	1	4
MIR9-2-5p	DCTN2	10451	XM_005270358	1	1	0	1	1	4
MIR9-2-5p	ARFGEF2	10487	XM_005270369	1	1	0	1	1	4
MIR9-2-5p	STAMBP	10493	NM_006373	1	1	0	1	1	4
MIR9-2-5p	ARID3B	10540	NM_006400	1	1	0	1	1	4
MIR9-2-5p	IGF2BP3	10564	XM_005260252	1	1	0	1	1	4
MIR9-2-5p	IGF2BP2	10617	NM_213622	1	1	0	1	1	4
MIR9-2-5p	CAMKK2	10620	XM_005254129	1	1	0	1	1	4
MIR9-2-5p	PNMA2	10643	NM_006547	1	1	0	1	1	4
MIR9-2-5p	MAP3K2	10644	NM_006548	1	1	0	1	1	4
MIR9-2-5p	MTHFD2	10645	NM_006549	1	1	0	1	1	4
MIR9-2-5p	MAN1A2	10687	XM_005273377	1	1	0	1	1	4
MIR9-2-5p	C11orf58	10746	NM_006609	1	1	0	1	1	4
MIR9-2-5p	SLC27A4	10797	NM_006636	1	1	1	0	1	4
MIR9-2-5p	KDELR2	10905	NM_006699	1	1	1	0	1	4
MIR9-2-5p	HHLA2	10944	NM_014267	1	1	1	0	1	4
MIR9-2-5p	ERLIN2	10999	NM_005094	1	1	0	1	1	4
MIR9-2-5p	FSTL1	11014	NM_006854	1	1	0	1	1	4
MIR9-2-5p	RNF24	11148	NM_007072	1	1	0	1	1	4
MIR9-2-5p	KLF12	11160	XM_005273391	1	1	0	1	1	4
MIR9-2-5p	NID2	11167	NM_007085	1	1	1	0	1	4
MIR9-2-5p	MRAS	11237	NM_007219	1	1	0	1	1	4
MIR9-2-5p	CPEB3	11278	XM_005266251	1	1	0	1	1	4
MIR9-2-5p	ATG14	22795	XM_005267405	1	1	0	1	1	4
MIR9-2-5p	NLGN1	22808	NM_012219	1	1	0	1	1	4
MIR9-2-5p	MLXIP	22849	XM_005269630	1	1	0	1	1	4
MIR9-2-5p	ZNF365	22863	NM_014924	1	1	0	1	1	4
MIR9-2-5p	BAHD1	22871	XM_005247231	1	1	0	1	1	4
MIR9-2-5p	TRIM32	22877	NM_014938	1	1	0	1	1	4
MIR9-2-5p	HMGXB3	22891	NM_014951	0	1	1	1	1	4
MIR9-2-5p	STK38L	22893	XM_005254229	1	1	0	1	1	4
MIR9-2-5p	WDTC1	22954	XM_005251814	1	1	0	1	1	4
MIR9-2-5p	FNBP1	22993	NM_014983	1	1	0	1	1	4
MIR9-2-5p	ZHX3	23012	NM_015000	1	1	0	1	1	4
MIR9-2-5p	ENDOD1	23038	NM_001276252	1	1	0	1	1	4
MIR9-2-5p	TBC1D2B	23048	XM_005251817	1	1	0	1	1	4
MIR9-2-5p	TNRC6B	23051	XM_005260343	1	1	0	1	1	4
MIR9-2-5p	NFASC	23052	NM_015036	0	1	1	1	1	4
MIR9-2-5p	HIC2	23102	NM_144572	1	1	0	1	1	4
MIR9-2-5p	ATP10B	23112	XM_005261393	1	1	0	1	1	4
MIR9-2-5p	COLGALT2	23114	XM_005244973	1	1	0	1	1	4
MIR9-2-5p	DCUN1D4	23119	XM_005261395	1	1	0	1	1	4
MIR9-2-5p	RTF1	23120	NM_025153	1	1	0	1	1	4
MIR9-2-5p	FAF2	23127	NM_015101	1	1	0	1	1	4
MIR9-2-5p	ATP11B	23142	XM_005265737	1	1	0	1	1	4
MIR9-2-5p	RHOBTB2	23168	NM_015138	1	1	0	1	1	4
MIR9-2-5p	PLCB1	23197	NM_014613	0	1	1	1	1	4
MIR9-2-5p	ATP11A	23200	XM_005247242	1	1	0	1	1	4
MIR9-2-5p	DDHD2	23221	NM_015178	1	1	0	1	1	4
MIR9-2-5p	PPIP5K2	23236	NM_182734	1	1	0	1	1	4
MIR9-2-5p	KLHL18	23250	XM_005268305	1	1	0	1	1	4
MIR9-2-5p	ESYT1	23259	XM_005273455	1	1	0	1	1	4
MIR9-2-5p	U2SURP	23262	NM_001281471	1	1	0	1	1	4
MIR9-2-5p	SIK3	23276	XM_005265001	1	1	0	1	1	4
MIR9-2-5p	AP4E1	23344	NM_001184796	1	1	0	1	1	4
MIR9-2-5p	ICMT	23350	NM_001080415	1	1	0	1	1	4
MIR9-2-5p	CBX6	23387	XM_005271481	1	1	0	1	1	4
MIR9-2-5p	NPTXR	23431	NM_001252127	0	1	1	1	1	4
MIR9-2-5p	CBX5	23463	NM_012405	1	1	0	1	1	4
MIR9-2-5p	CBX7	23466	XM_005261412	1	1	0	1	1	4
MIR9-2-5p	GLTSCR1L	23467	NM_014293	1	1	0	1	1	4
MIR9-2-5p	SLC39A14	23468	NM_001127322	1	1	0	1	1	4
MIR9-2-5p	RBFOX2	23492	NM_175709	1	1	0	1	1	4
MIR9-2-5p	RASD2	23506	NM_015349	1	1	0	1	1	4
MIR9-2-5p	CLDN14	23516	XM_005273463	1	1	0	1	1	4
MIR9-2-5p	CCNDBP1	23516	XM_005273464	1	1	0	1	1	4
MIR9-2-5p	BACE1	23543	XM_005261428	1	1	0	1	1	4
MIR9-2-5p	IL17RA	23551	NM_014310	0	1	1	1	1	4
MIR9-2-5p	TBC1D22A	23562	NM_144492	1	1	1	0	1	4
MIR9-2-5p	DSTYK	23582	NM_012142	1	1	1	0	1	4
MIR9-2-5p	ZNF324	23621	NM_012104	1	1	0	1	1	4
MIR9-2-5p	FAM19A5	23765	NM_014339	1	1	0	1	1	4
MIR9-2-5p	FBXL2	25771	NM_014346	1	1	0	1	1	4
MIR9-2-5p	RNF19A	25778	NM_015375	1	1	0	1	1	4
MIR9-2-5p	C2CD2	25799	NM_014347	1	1	0	1	1	4
MIR9-2-5p	IPCEF1	25817	NM_015381	1	1	0	1	1	4
MIR9-2-5p	WIPI2	25827	XM_005265015	1	1	0	1	1	4
MIR9-2-5p	LDLRAP1	25897	NM_183419	1	1	0	1	1	4
MIR9-2-5p	PTPN22	25966	NM_015500	1	1	0	1	1	4
MIR9-2-5p	GMEB2	26034	NM_001130699	1	1	0	1	1	4
MIR9-2-5p	PITPNC1	26100	NM_001278299	1	1	0	1	1	4
MIR9-2-5p	FBXL3	26119	XM_005245841	1	1	0	1	1	4
MIR9-2-5p	KLHL3	26191	NM_015967	1	1	1	0	1	4
MIR9-2-5p	SACS	26205	NM_012384	1	1	0	1	1	4
MIR9-2-5p	CNNM1	26207	NM_181671	1	1	0	1	1	4
MIR9-2-5p	ACAD8	26224	XM_005266335	1	1	0	1	1	4
MIR9-2-5p	FAM155B	26249	NM_001257194	1	1	0	1	1	4
MIR9-2-5p	RBMS3	26278	XM_005266338	1	1	0	1	1	4
MIR9-2-5p	TNRC6A	26507	NM_020348	1	1	0	1	1	4
MIR9-2-5p	PCDH11X	27034	XM_005271501	1	1	0	1	1	4
MIR9-2-5p	RABGEF1	27112	NM_015686	1	1	0	1	1	4
MIR9-2-5p	LGALSL	27303	XM_005265060	1	1	0	1	1	4
MIR9-2-5p	DSE	27327	XM_005255253	1	1	0	1	1	4
MIR9-2-5p	SLC25A24	27328	NM_032968	1	1	0	1	1	4
MIR9-2-5p	PACSIN1	27342	XM_005250280	1	1	0	1	1	4
MIR9-2-5p	LMCD1	29094	NM_014181	1	1	0	1	1	4
MIR9-2-5p	HUNK	29940	XM_005266951	1	1	0	1	1	4
MIR9-2-5p	KCNK4	29957	NM_013386	1	1	1	0	1	4
MIR9-2-5p	PDE11A	29993	NM_020804	1	1	0	1	1	4
MIR9-2-5p	ST8SIA3	29995	NM_001278235	1	1	0	1	1	4
MIR9-2-5p	PHF20L1	30811	NM_014586	1	1	0	1	1	4
MIR9-2-5p	RAB9B	50801	NM_033310	1	1	0	1	1	4
MIR9-2-5p	CRIM1	50940	NM_016953	1	1	0	1	1	4
MIR9-2-5p	PCYOX1	51046	NM_015879	1	1	0	1	1	4
MIR9-2-5p	PEX5L	51105	NM_016018	1	1	0	1	1	4
MIR9-2-5p	LUC7L2	51209	NM_016370	0	1	1	1	1	4
MIR9-2-5p	SIX4	51232	NM_016441	0	1	1	1	1	4
MIR9-2-5p	ADAM22	51449	NM_016297	1	1	0	1	1	4
MIR9-2-5p	RBM11	51555	NM_016559	1	1	0	1	1	4
MIR9-2-5p	MIS18A	51631	XM_005250410	1	1	0	1	1	4
MIR9-2-5p	GPR85	51804	NM_017420	1	1	0	1	1	4
MIR9-2-5p	TRMT13	53616	XM_005250444	1	1	0	1	1	4
MIR9-2-5p	FAM105A	54033	NM_144770	1	1	0	1	1	4
MIR9-2-5p	USP53	54069	NM_018944	1	1	1	0	1	4
MIR9-2-5p	TRIM44	54329	NM_001146265	1	1	0	1	1	4
MIR9-2-5p	RNF111	54482	NM_019083	1	1	0	1	1	4
MIR9-2-5p	CNNM2	54491	NM_019018	1	1	1	0	1	4
MIR9-2-5p	TRPM7	54532	NM_019050	0	1	1	1	1	4
MIR9-2-5p	FAM46C	54765	NM_017583	1	1	1	0	1	4
MIR9-2-5p	FNBP1L	54778	NM_001270528	1	1	0	1	1	4
MIR9-2-5p	ST7L	54805	NM_017649	1	1	0	1	1	4
MIR9-2-5p	TMEM260	54822	NM_017672	1	1	1	0	1	4
MIR9-2-5p	CMTM6	54855	XM_005270960	1	1	0	1	1	4
MIR9-2-5p	IMPAD1	54874	NM_001024948	1	1	0	1	1	4
MIR9-2-5p	SLC38A4	54879	NM_017744	1	1	0	1	1	4
MIR9-2-5p	SLC25A36	54916	NM_017799	1	1	0	1	1	4
MIR9-2-5p	RIC8B	54918	NM_017801	1	1	0	1	1	4
MIR9-2-5p	PBRM1	54928	NM_017813	1	1	0	1	1	4
MIR9-2-5p	FAM86C1	55089	NM_018018	1	1	0	1	1	4
MIR9-2-5p	LGI2	55186	XM_005247575	1	1	0	1	1	4
MIR9-2-5p	UBE2W	55188	XM_005268998	1	1	0	1	1	4
MIR9-2-5p	PI4K2A	55193	XM_005265276	1	1	0	1	1	4
MIR9-2-5p	UBE2Q1	55199	NM_018172	1	1	0	1	1	4
MIR9-2-5p	FAM46A	55203	NM_018176	1	1	0	1	1	4
MIR9-2-5p	FERMT1	55284	NM_001001481	1	1	0	1	1	4
MIR9-2-5p	AMBRA1	55361	NM_018425	1	1	0	1	1	4
MIR9-2-5p	G2E3	55585	NM_017582	1	1	0	1	1	4
MIR9-2-5p	CCDC88A	55603	XM_005248731	1	1	0	1	1	4
MIR9-2-5p	ENAH	55612	NM_017671	1	1	0	1	1	4
MIR9-2-5p	OGDHL	55626	XM_005253010	1	1	0	1	1	4
MIR9-2-5p	CMTR2	55632	NM_017769	1	1	0	1	1	4
MIR9-2-5p	CSGALNACT1	55704	NM_001135597	1	1	0	1	1	4
MIR9-2-5p	TRERF1	55740	NM_001008493	1	1	1	0	1	4
MIR9-2-5p	ECHDC1	55753	NM_018245	0	1	1	1	1	4
MIR9-2-5p	ZNF395	55783	XM_005256047	1	1	0	1	1	4
MIR9-2-5p	UBFD1	55790	NM_001130518	1	1	1	0	1	4
MIR9-2-5p	EIF5A2	55809	NM_033502	1	1	0	1	1	4
MIR9-2-5p	ARNTL2	55862	XM_005267047	1	1	0	1	1	4
MIR9-2-5p	TULP4	55893	XM_005273572	1	1	0	1	1	4
MIR9-2-5p	SMURF1	56061	NM_019116	1	1	0	1	1	4
MIR9-2-5p	ATP8B2	56648	NM_020390	1	1	0	1	1	4
MIR9-2-5p	RHOJ	56938	NM_020183	1	1	1	0	1	4
MIR9-2-5p	RAB22A	56995	XM_005267057	1	1	0	1	1	4
MIR9-2-5p	SLC12A5	57154	NM_020429	1	1	0	1	1	4
MIR9-2-5p	NLN	57198	XM_005245355	1	1	0	1	1	4
MIR9-2-5p	ARID1B	57381	NM_020663	1	1	0	1	1	4
MIR9-2-5p	HEG1	57403	NM_020673	1	1	0	1	1	4
MIR9-2-5p	KIAA1328	57468	NM_020708	1	1	0	1	1	4
MIR9-2-5p	KIAA1377	57486	NM_020726	1	1	0	1	1	4
MIR9-2-5p	PITPNM2	57492	XM_005267069	1	1	0	1	1	4
MIR9-2-5p	SHROOM3	57493	XM_005247666	1	1	0	1	1	4
MIR9-2-5p	KLHL1	57536	XM_005258317	1	1	0	1	1	4
MIR9-2-5p	EP400	57562	NM_020802	1	1	0	1	1	4
MIR9-2-5p	KIAA1549	57605	XM_005253583	1	1	0	1	1	4
MIR9-2-5p	SFMBT2	57619	NM_020859	1	1	0	1	1	4
MIR9-2-5p	CCAR2	57626	NM_020866	1	1	0	1	1	4
MIR9-2-5p	PRUNE	57634	XM_005253587	1	1	0	1	1	4
MIR9-2-5p	MESDC1	57670	NM_001164665	1	1	0	1	1	4
MIR9-2-5p	PLEKHA2	57713	NM_001029880	1	1	0	1	1	4
MIR9-2-5p	HPSE2	57805	NM_021174	0	1	1	1	1	4
MIR9-2-5p	PAPPA2	58497	NM_021222	0	1	1	1	1	4
MIR9-2-5p	KIF13A	59274	NM_022566	1	1	1	0	1	4
MIR9-2-5p	GOLPH3	59339	NM_021623	1	1	0	1	1	4
MIR9-2-5p	SMOC2	60495	NM_001166246	1	1	1	0	1	4
MIR9-2-5p	TINAGL1	60676	XM_005245422	1	1	0	1	1	4
MIR9-2-5p	FBRS	63971	XM_005249290	1	1	0	1	1	4
MIR9-2-5p	IKZF4	64083	NM_022130	0	1	1	1	1	4
MIR9-2-5p	GZF1	64094	NM_022138	1	1	0	1	1	4
MIR9-2-5p	MRPS25	64129	NM_022164	0	1	1	1	1	4
MIR9-2-5p	UNKL	64319	NM_001105079	1	1	0	1	1	4
MIR9-2-5p	TNS3	64375	NM_022465	1	1	0	1	1	4
MIR9-2-5p	S100PBP	64412	XM_005260799	1	1	0	1	1	4
MIR9-2-5p	GNPNAT1	64432	XM_005265401	1	1	0	1	1	4
MIR9-2-5p	MRPL32	64718	XM_005255505	1	1	0	1	1	4
MIR9-2-5p	RAPH1	64759	NM_022748	1	1	0	1	1	4
MIR9-2-5p	UBE2Z	64766	XM_005271121	1	1	0	1	1	4
MIR9-2-5p	TMEM109	64841	NM_198066	1	1	1	0	1	4
MIR9-2-5p	FYCO1	64983	NM_031903	1	1	0	1	1	4
MIR9-2-5p	SH3TC2	65059	NM_213589	1	1	0	1	1	4
MIR9-2-5p	GALNT12	65264	NM_023079	1	1	0	1	1	4
MIR9-2-5p	LIN28A	79073	NM_024092	1	1	0	1	1	4
MIR9-2-5p	PEAK1	79443	XM_005265483	1	1	0	1	1	4
MIR9-2-5p	PIGZ	79628	NM_024577	1	1	1	0	1	4
MIR9-2-5p	EDEM3	79695	NM_024642	1	1	0	1	1	4
MIR9-2-5p	ITPKC	79727	NM_024674	0	1	1	1	1	4
MIR9-2-5p	CD276	79834	XM_005254672	1	1	0	1	1	4
MIR9-2-5p	CYB5B	80235	NM_025163	1	1	0	1	1	4
MIR9-2-5p	DDHD1	80267	NM_025191	1	1	0	1	1	4
MIR9-2-5p	JHDM1D	80271	NM_025194	1	1	0	1	1	4
MIR9-2-5p	FAM117A	80381	XM_005254700	1	1	0	1	1	4
MIR9-2-5p	PPP1R14C	80777	NM_030579	1	1	0	1	1	4
MIR9-2-5p	VANGL1	80821	NM_001160148	1	1	1	0	1	4
MIR9-2-5p	PCDH11Y	80853	NM_030647	1	1	0	1	1	4
MIR9-2-5p	THAP2	81558	NM_030802	1	1	0	1	1	4
MIR9-2-5p	SOX7	81706	NM_030949	1	1	0	1	1	4
MIR9-2-5p	FAM107B	81839	NM_138959	1	1	0	1	1	4
MIR9-2-5p	FSD1L	83259	NM_032973	1	1	0	1	1	4
MIR9-2-5p	TMTC1	83591	NM_031435	1	1	0	1	1	4
MIR9-2-5p	MAGT1	83595	NM_031439	1	1	0	1	1	4
MIR9-2-5p	ANTXR1	83641	NM_031453	0	1	1	1	1	4
MIR9-2-5p	TMEM164	83856	XM_005252254	1	1	0	1	1	4
MIR9-2-5p	LRRC8C	83857	XM_005253498	1	1	0	1	1	4
MIR9-2-5p	C2orf88	84061	NM_032121	1	1	1	0	1	4
MIR9-2-5p	GPR123	84168	NM_032208	1	1	0	1	1	4
MIR9-2-5p	RAB11FIP4	84187	XM_005262206	1	1	0	1	1	4
MIR9-2-5p	LZTS2	84230	NM_032270	1	1	0	1	1	4
MIR9-2-5p	MEGF10	84281	XM_005246905	1	1	0	1	1	4
MIR9-2-5p	SRRM4	84435	XM_005252695	1	1	0	1	1	4
MIR9-2-5p	MYPN	84440	NM_032932	1	1	0	1	1	4
MIR9-2-5p	FAM73B	84445	XM_005270222	1	1	0	1	1	4
MIR9-2-5p	FAM86B1	84466	XM_005272114	1	1	0	1	1	4
MIR9-2-5p	ITPRIP	84530	NM_194286	1	1	0	1	1	4
MIR9-2-5p	EPT1	84665	NM_001256268	1	1	0	1	1	4
MIR9-2-5p	KIAA2013	84895	XM_005252281	1	1	0	1	1	4
MIR9-2-5p	PLXNA4	85002	NM_001083537	1	1	0	1	1	4
MIR9-2-5p	NEK9	85450	NM_033397	1	1	0	1	1	4
MIR9-2-5p	NXPE3	85465	NM_033505	1	1	0	1	1	4
MIR9-2-5p	CALML4	90231	NM_138346	0	1	1	1	1	4
MIR9-2-5p	CCDC64	91584	NM_020911	1	1	0	1	1	4
MIR9-2-5p	NT5C1B	91754	NM_033116	1	1	0	1	1	4
MIR9-2-5p	PRDM6	91775	NM_001134456	1	1	1	0	1	4
MIR9-2-5p	MYOCD	91860	NM_033429	1	1	1	0	1	4
MIR9-2-5p	CCDC104	92558	XM_005253992	1	1	0	1	1	4
MIR9-2-5p	SLC46A1	93034	XM_005262631	1	1	0	1	1	4
MIR9-2-5p	PALM2	93166	XM_005272128	1	1	0	1	1	4
MIR9-2-5p	ELFN2	93649	XM_005256864	1	1	0	1	1	4
MIR9-2-5p	TMEM200A	112942	XM_005264120	1	1	0	1	1	4
MIR9-2-5p	KCTD12	113235	NM_080669	1	1	0	1	1	4
MIR9-2-5p	NUS1	114299	NM_053016	1	1	0	1	1	4
MIR9-2-5p	SFXN2	114794	NM_052906	1	1	0	1	1	4
MIR9-2-5p	FRMD6	114801	NM_052913	1	1	0	1	1	4
MIR9-2-5p	CD300LB	115207	NM_138444	1	1	0	1	1	4
MIR9-2-5p	ZNF648	116150	NM_138459	0	1	1	1	1	4
MIR9-2-5p	SGSM1	118980	XM_005269517	1	1	0	1	1	4
MIR9-2-5p	LYPD6	122786	XM_005267329	1	1	0	1	1	4
MIR9-2-5p	CPEB2	124599	NM_174892	1	1	0	1	1	4
MIR9-2-5p	NCOA7	127665	NM_001009992	1	1	0	1	1	4
MIR9-2-5p	CD109	129049	NM_001039948	1	1	0	1	1	4
MIR9-2-5p	FAM199X	130574	NM_001195685	1	1	0	1	1	4
MIR9-2-5p	AMER1	132864	NM_001177382	1	1	1	0	1	4
MIR9-2-5p	ASB7	135112	NM_001199620	1	1	0	1	1	4
MIR9-2-5p	NEK7	135228	NM_133493	1	1	0	1	1	4
MIR9-2-5p	ZBTB46	139231	NM_207318	1	1	0	1	1	4
MIR9-2-5p	C20orf112	139285	NM_152424	1	1	0	1	1	4
MIR9-2-5p	TRUB1	140460	NM_198243	1	1	0	1	1	4
MIR9-2-5p	MUC15	140609	NM_133494	1	1	0	1	1	4
MIR9-2-5p	C18orf25	140685	XM_005260197	1	1	0	1	1	4
MIR9-2-5p	SIX5	140688	XM_005260283	1	1	0	1	1	4
MIR9-2-5p	ZNF362	142940	NM_139169	1	1	0	1	1	4
MIR9-2-5p	FAM117B	143662	NM_001135091	1	1	0	1	1	4
MIR9-2-5p	40422	147339	NM_145055	1	1	0	1	1	4
MIR9-2-5p	FAM19A4	147912	NM_175875	1	1	0	1	1	4
MIR9-2-5p	IGSF11	149076	XM_005270508	1	1	0	1	1	4
MIR9-2-5p	THAP6	150864	NM_173511	1	1	0	1	1	4
MIR9-2-5p	CAMSAP1	151011	XM_005263610	1	1	0	1	1	4
MIR9-2-5p	FREM1	151647	NM_182522	1	1	0	1	1	4
MIR9-2-5p	KIAA1958	152404	NM_152538	1	1	0	1	1	4
MIR9-2-5p	SASS6	152815	XM_005262771	1	1	0	1	1	4
MIR9-2-5p	APCDD1L	157922	XM_005263396	1	1	0	1	1	4
MIR9-2-5p	SGMS2	158326	NM_144966	0	1	1	1	1	4
MIR9-2-5p	MIER3	158405	XM_005251739	1	1	0	1	1	4
MIR9-2-5p	FAM46D	163786	NM_194292	1	1	0	1	1	4
MIR9-2-5p	ARX	164284	XM_005260306	1	1	0	1	1	4
MIR9-2-5p	ASXL1	166929	XM_005262793	1	1	0	1	1	4
MIR9-2-5p	CC2D1B	166968	NM_152622	1	1	1	0	1	4
MIR9-2-5p	C4orf46	169966	NM_001170574	1	1	1	0	1	4
MIR9-2-5p	HIPK1	170302	NM_139058	0	1	1	1	1	4
MIR9-2-5p	C3orf58	171023	NM_015338	1	1	0	1	1	4
MIR9-2-5p	TMEM26	200014	NM_032449	1	1	0	1	1	4
MIR9-2-5p	RTKN2	201725	NM_001008393	1	1	0	1	1	4
MIR9-2-5p	SCUBE3	204851	XM_005270609	1	1	0	1	1	4
MIR9-2-5p	RNF169	204851	XM_005270610	1	1	0	1	1	4
MIR9-2-5p	TMEM196	205428	NM_173552	1	1	0	1	1	4
MIR9-2-5p	GCSAM	219623	NM_178505	1	1	0	1	1	4
MIR9-2-5p	MKX	219790	NM_145307	0	1	1	1	1	4
MIR9-2-5p	RASSF3	222663	XM_005248943	1	1	0	1	1	4
MIR9-2-5p	ANKRD52	254225	NM_001098638	1	1	0	1	1	4
MIR9-2-5p	GPR137C	256130	NM_152774	1	1	0	1	1	4
MIR9-2-5p	FAM102B	257144	XM_005247271	1	1	0	1	1	4
MIR9-2-5p	UNC80	283078	NM_173576	0	1	1	1	1	4
MIR9-2-5p	SH3PXD2B	283349	NM_178169	1	1	0	1	1	4
MIR9-2-5p	GLDN	283373	NM_173595	1	1	0	1	1	4
MIR9-2-5p	THEMIS	283554	XM_005267542	1	1	0	1	1	4
MIR9-2-5p	GPR153	284611	XM_005270772	1	1	0	1	1	4
MIR9-2-5p	YPEL2	285175	XM_005246476	1	1	0	1	1	4
MIR9-2-5p	LIN28B	285590	NM_001017995	1	1	0	1	1	4
MIR9-2-5p	IYD	342035	NM_181789	1	1	0	1	1	4
MIR9-2-5p	PAIP2B	387357	NM_001164685	0	1	1	1	1	4
MIR9-2-5p	SAMD12	387509	XM_005263456	1	1	0	1	1	4
MIR9-2-5p	PPAPDC2	388403	NM_001005404	1	1	0	1	1	4
MIR9-2-5p	HIST2H2BF	389421	NM_001004317	0	1	1	1	1	4
MIR9-2-5p	ZNF704	389434	NM_001164694	1	1	0	1	1	4
MIR9-2-5p	TMEM170B	400961	NM_020459	1	1	0	1	1	4
MIR9-2-5p	TMEM194B	401474	NM_001101676	1	1	0	1	1	4
MIR9-2-5p	LOC100996485	403313	NM_203453	1	1	0	1	1	4
MIR9-2-5p	ADRA1A	440689	XM_005277398	1	1	0	1	1	4
MIR9-2-5p	AKR1B1	619279	XM_005251279	1	1	0	1	1	4
MIR9-2-5p	AOX1	100113407	NM_001100829	1	1	0	1	1	4
MIR9-2-5p	ARSB	100131211	NM_001142645	1	1	1	0	1	4
MIR9-2-5p	ARSD	100996485	NM_001277348	1	1	0	1	1	4
MIR9-2-5p	BCL6	111	NM_001199642	1	1	1	0	1	4
MIR9-2-5p	PRDM1	111	NM_183357	1	1	1	0	1	4
MIR9-2-5p	BRAF	148	XM_005273414	1	1	0	1	1	4
MIR9-2-5p	ENTPD5	231	NM_001628	1	1	0	1	1	4
MIR9-2-5p	CTSC	316	NM_001159	1	1	1	0	1	4
MIR9-2-5p	CLCN6	323	NM_001166054	1	1	1	0	1	4
MIR9-2-5p	SLC31A2	323	NM_001166052	1	1	1	0	1	4
MIR9-2-5p	CSNK1D	323	NM_001166053	1	1	1	0	1	4
MIR9-2-5p	DNASE1L1	323	NM_001166051	1	1	1	0	1	4
MIR9-2-5p	S1PR3	323	NM_173075	1	1	1	0	1	4
MIR9-2-5p	ELK4	323	NM_001166050	1	1	1	0	1	4
MIR9-2-5p	EMP2	367	NM_001011645	1	1	1	0	1	4
MIR9-2-5p	ERN1	411	NM_000046	1	1	0	1	1	4
MIR9-2-5p	FKTN	414	XM_005274515	1	1	0	1	1	4
MIR9-2-5p	FUCA1	570	NM_001127610	1	1	1	0	1	4
MIR9-2-5p	GPR12	604	NM_001134738	1	1	1	0	1	4
MIR9-2-5p	GTF2A2	604	NM_001706	1	1	1	0	1	4
MIR9-2-5p	HIC1	604	NM_001130845	1	1	1	0	1	4
MIR9-2-5p	HLA-F	639	NM_182907	1	1	1	0	1	4
MIR9-2-5p	HRH1	639	NM_001198	1	1	1	0	1	4
MIR9-2-5p	IDH3A	673	NM_004333	1	1	1	0	1	4
MIR9-2-5p	IGF2	783	NM_201593	1	1	1	0	1	4
MIR9-2-5p	IL1RAP	783	NM_201597	1	1	1	0	1	4
MIR9-2-5p	KCNQ3	783	NM_201596	1	1	1	0	1	4
MIR9-2-5p	KEL	783	NM_201590	1	1	1	0	1	4
MIR9-2-5p	CD180	783	NM_001167945	1	1	1	0	1	4
MIR9-2-5p	MC2R	783	NM_201572	1	1	1	0	1	4
MIR9-2-5p	MDM4	783	NM_201571	1	1	1	0	1	4
MIR9-2-5p	MECP2	783	NM_201570	1	1	1	0	1	4
MIR9-2-5p	MGST1	794	NM_007088	1	1	1	0	1	4
MIR9-2-5p	MLLT3	900	NM_199246	1	1	1	0	1	4
MIR9-2-5p	MMP14	953	NM_001164181	1	1	1	0	1	4
MIR9-2-5p	MRE11A	953	NM_001164183	1	1	1	0	1	4
MIR9-2-5p	NCBP1	953	NM_001164178	1	1	1	0	1	4
MIR9-2-5p	NEFL	953	NM_001164182	1	1	1	0	1	4
MIR9-2-5p	NKX3-1	953	NM_001098175	1	1	1	0	1	4
MIR9-2-5p	ORC4	953	NM_001164179	1	1	1	0	1	4
MIR9-2-5p	OXTR	957	NM_001249	1	1	1	0	1	4
MIR9-2-5p	P2RY1	1075	NM_148170	1	1	0	1	1	4
MIR9-2-5p	CNTN3	1185	NM_001286	1	1	0	1	1	4
MIR9-2-5p	PBX1	1297	NM_078485	1	1	1	0	1	4
MIR9-2-5p	PCDH7	1318	NM_001860	1	1	0	1	1	4
MIR9-2-5p	PDK3	1453	XM_005256336	1	1	0	1	1	4
MIR9-2-5p	SERPINB9	1462	NM_001126336	1	1	1	0	1	4
MIR9-2-5p	PITPNA	1462	NM_001164098	1	1	1	0	1	4
MIR9-2-5p	PLA2G2A	1462	NM_001164097	1	1	1	0	1	4
MIR9-2-5p	PLCB4	1730	NM_006729	1	1	1	0	1	4
MIR9-2-5p	POLR2D	1734	NM_013989	1	1	1	0	1	4
MIR9-2-5p	PKIB	1734	NM_001007023	1	1	1	0	1	4
MIR9-2-5p	DNAJC3	1734	NM_001242503	1	1	1	0	1	4
MIR9-2-5p	PRRG1	1734	NM_001242502	1	1	1	0	1	4
MIR9-2-5p	PTAFR	1774	NM_001009934	1	1	1	0	1	4
MIR9-2-5p	PTGIS	1774	NM_001009933	1	1	1	0	1	4
MIR9-2-5p	PTPRH	1774	NM_001009932	1	1	1	0	1	4
MIR9-2-5p	RAD1	1774	NM_006730	1	1	1	0	1	4
MIR9-2-5p	RAD51B	1903	NM_005226	1	1	0	1	1	4
MIR9-2-5p	RET	2005	NM_001973	1	1	0	1	1	4
MIR9-2-5p	RHAG	2013	NM_001424	1	1	0	1	1	4
MIR9-2-5p	RPE	2081	XM_005257141	1	1	0	1	1	4
MIR9-2-5p	RPL10	2218	NM_001079802	1	1	0	1	1	4
MIR9-2-5p	CCL16	2517	XM_005245821	1	1	0	1	1	4
MIR9-2-5p	ST3GAL1	2561	NM_000813	1	1	1	0	1	4
MIR9-2-5p	SLC1A2	2591	NM_004482	1	1	1	0	1	4
MIR9-2-5p	SLC2A1	2643	NM_001024071	1	1	1	0	1	4
MIR9-2-5p	SLC6A2	2643	NM_001024070	1	1	1	0	1	4
MIR9-2-5p	SOX12	2643	NM_001024024	1	1	1	0	1	4
MIR9-2-5p	SP3	2835	NM_005288	1	1	0	1	1	4
MIR9-2-5p	SPRR2D	2958	NM_004492	0	1	1	1	1	4
MIR9-2-5p	STAT4	3090	XM_005256619	1	1	0	1	1	4
MIR9-2-5p	STX1A	3134	NM_001098479	1	1	1	0	1	4
MIR9-2-5p	TACC1	3141	NM_000411	1	1	1	0	1	4
MIR9-2-5p	TCF21	3141	NM_001242785	1	1	1	0	1	4
MIR9-2-5p	TERT	3269	NM_001098213	1	1	0	1	1	4
MIR9-2-5p	THBD	3344	NM_002158	1	1	1	0	1	4
MIR9-2-5p	TMPRSS2	3419	NM_005530	1	1	1	0	1	4
MIR9-2-5p	TPM3	3481	NM_000612	1	1	0	1	1	4
MIR9-2-5p	VCP	3556	NM_001167930	1	1	1	0	1	4
MIR9-2-5p	XG	3556	NM_134470	1	1	1	0	1	4
MIR9-2-5p	ZNF33B	3759	NM_000891	1	1	1	0	1	4
MIR9-2-5p	ZKSCAN1	3786	NM_004519	1	1	1	0	1	4
MIR9-2-5p	ZNF37A	3786	NM_001204824	1	1	1	0	1	4
MIR9-2-5p	DPF3	3792	NM_000420	1	1	0	1	1	4
MIR9-2-5p	KLF11	3952	NM_000230	1	1	1	0	1	4
MIR9-2-5p	CDS2	4000	NM_170708	1	1	1	0	1	4
MIR9-2-5p	RAB11A	4064	XM_005248504	1	1	0	1	1	4
MIR9-2-5p	MPDZ	4158	NM_000529	1	1	0	1	1	4
MIR9-2-5p	TNFRSF10B	4194	NM_002393	1	1	0	1	1	4
MIR9-2-5p	SGPL1	4204	XM_005274683	1	1	0	1	1	4
MIR9-2-5p	RPS6KA4	4204	XM_005277853	1	1	0	1	1	4
MIR9-2-5p	ANGPTL1	4208	NM_001193349	1	1	1	0	1	4
MIR9-2-5p	DYRK1B	4208	NM_001193348	1	1	1	0	1	4
MIR9-2-5p	SLC28A1	4208	NM_001131005	1	1	1	0	1	4
MIR9-2-5p	REPS2	4208	NM_001193347	1	1	1	0	1	4
MIR9-2-5p	ITGBL1	4208	NM_001193350	1	1	1	0	1	4
MIR9-2-5p	QKI	4215	NM_002401	1	1	1	0	1	4
MIR9-2-5p	TBPL1	4215	NM_203351	1	1	1	0	1	4
MIR9-2-5p	MICAL2	4257	NM_001267598	1	1	0	1	1	4
MIR9-2-5p	ZNF516	4300	NM_004529	1	1	1	0	1	4
MIR9-2-5p	LZTS3	4311	NM_007287	1	1	1	0	1	4
MIR9-2-5p	TRIM14	4311	NM_000902	1	1	1	0	1	4
MIR9-2-5p	XYLB	4311	NM_007288	1	1	1	0	1	4
MIR9-2-5p	NR1I3	4322	NM_002427	1	1	1	0	1	4
MIR9-2-5p	ZNF263	4323	NM_004995	1	1	0	1	1	4
MIR9-2-5p	FARP1	4361	NM_005590	1	1	1	0	1	4
MIR9-2-5p	BET1	4361	NM_005591	1	1	1	0	1	4
MIR9-2-5p	TESK2	4603	NM_001144755	1	1	1	0	1	4
MIR9-2-5p	PGRMC2	4641	NM_001080950	1	1	1	0	1	4
MIR9-2-5p	IFI44	4641	NM_033375	1	1	1	0	1	4
MIR9-2-5p	SRSF10	4686	NM_002486	1	1	1	0	1	4
MIR9-2-5p	LYVE1	4734	NM_006154	1	1	1	0	1	4
MIR9-2-5p	RPP14	4747	NM_006158	1	1	1	0	1	4
MIR9-2-5p	WDR6	4824	NM_006167	1	1	0	1	1	4
MIR9-2-5p	POLI	5000	NM_001190879	1	1	1	0	1	4
MIR9-2-5p	HPS5	5000	NM_001190881	1	1	1	0	1	4
MIR9-2-5p	CA5B	5000	NM_001190882	1	1	1	0	1	4
MIR9-2-5p	KIAA1009	5000	NM_002552	1	1	1	0	1	4
MIR9-2-5p	SLITRK3	5000	NM_181742	1	1	1	0	1	4
MIR9-2-5p	KLRK1	5000	NM_181741	1	1	1	0	1	4
MIR9-2-5p	KIF1B	5021	NM_000916	1	1	0	1	1	4
MIR9-2-5p	JMJD6	5028	NM_002563	1	1	1	0	1	4
MIR9-2-5p	PACS2	5045	NM_002569	1	1	1	0	1	4
MIR9-2-5p	KIAA1045	5067	NM_020872	1	1	1	0	1	4
MIR9-2-5p	SPECC1L	5087	XM_005245228	1	1	0	1	1	4
MIR9-2-5p	RHOQ	5099	XM_005248163	1	1	0	1	1	4
MIR9-2-5p	SHC2	5126	NM_001201529	1	1	1	0	1	4
MIR9-2-5p	SLC24A2	5126	NM_001201528	1	1	1	0	1	4
MIR9-2-5p	TNFAIP8	5165	NM_001142386	1	1	0	1	1	4
MIR9-2-5p	NSL1	5271	NM_002640	1	1	1	0	1	4
MIR9-2-5p	KANK2	5272	NM_004155	1	1	0	1	1	4
MIR9-2-5p	SNED1	5286	NM_002645	1	1	1	0	1	4
MIR9-2-5p	SETBP1	5306	NM_006224	1	1	0	1	1	4
MIR9-2-5p	ZBTB20	5320	NM_000300	1	1	0	1	1	4
MIR9-2-5p	EIF2AK1	5332	XM_005260724	1	1	0	1	1	4
MIR9-2-5p	RPS6KA6	5376	NM_153322	1	1	1	0	1	4
MIR9-2-5p	ALG6	5376	NM_153321	1	1	1	0	1	4
MIR9-2-5p	PNMA3	5433	XM_005263693	1	1	0	1	1	4
MIR9-2-5p	COQ6	5451	NM_001198786	1	1	1	0	1	4
MIR9-2-5p	RRP15	5451	NM_002697	1	1	1	0	1	4
MIR9-2-5p	RLIM	5570	NM_032471	1	1	1	0	1	4
MIR9-2-5p	CLDN18	5570	NM_181794	1	1	1	0	1	4
MIR9-2-5p	BET1L	5570	NM_181795	1	1	1	0	1	4
MIR9-2-5p	SFMBT1	5591	NM_001081640	1	1	1	0	1	4
MIR9-2-5p	TMBIM4	5611	NM_006260	1	1	1	0	1	4
MIR9-2-5p	ZAK	5618	NM_001204314	1	1	1	0	1	4
MIR9-2-5p	BCL11A	5634	NM_002765	1	1	1	0	1	4
MIR9-2-5p	PANK1	5638	NM_001173489	1	1	0	1	1	4
MIR9-2-5p	SLC37A1	5724	NM_001164723	1	1	0	1	1	4
MIR9-2-5p	GTPBP2	5725	NM_031991	1	1	1	0	1	4
MIR9-2-5p	FBLIM1	5725	NM_031990	1	1	1	0	1	4
MIR9-2-5p	SNRK	5725	NM_002819	1	1	1	0	1	4
MIR9-2-5p	MKS1	5740	NM_000961	1	1	1	0	1	4
MIR9-2-5p	C14orf119	5774	NM_001145372	1	1	1	0	1	4
MIR9-2-5p	SLC52A1	5774	NM_001145371	1	1	1	0	1	4
MIR9-2-5p	LRRC1	5774	NM_001145368	1	1	1	0	1	4
MIR9-2-5p	SLC50A1	5774	NM_002829	1	1	1	0	1	4
MIR9-2-5p	ZC3HAV1	5774	NM_001145370	1	1	1	0	1	4
MIR9-2-5p	ADAMTS9	5794	NM_002842	1	1	0	1	1	4
MIR9-2-5p	PLSCR3	5810	NM_002853	1	1	0	1	1	4
MIR9-2-5p	ZMIZ1	5890	XM_005267961	1	1	0	1	1	4
MIR9-2-5p	KIAA1143	5978	NM_001193508	1	1	1	0	1	4
MIR9-2-5p	PPM1H	5979	NM_020630	1	1	1	0	1	4
MIR9-2-5p	EPB41L5	6005	NM_000324	1	1	0	1	1	4
MIR9-2-5p	METTL14	6120	XM_005246744	1	1	0	1	1	4
MIR9-2-5p	SLC4A5	6134	NM_006013	1	1	0	1	1	4
MIR9-2-5p	DHX35	6272	NM_001205228	1	1	1	0	1	4
MIR9-2-5p	HIF3A	6272	NM_002959	1	1	1	0	1	4
MIR9-2-5p	IQCH	6360	XM_005258020	1	1	0	1	1	4
MIR9-2-5p	MRPL34	6403	NM_003005	1	1	1	0	1	4
MIR9-2-5p	RIC3	6464	NM_001130041	1	1	1	0	1	4
MIR9-2-5p	HMBOX1	6464	NM_001202859	1	1	1	0	1	4
MIR9-2-5p	C22orf46	6464	NM_003029	1	1	1	0	1	4
MIR9-2-5p	USB1	6464	NM_183001	1	1	1	0	1	4
MIR9-2-5p	STEAP4	6482	XM_005251023	1	1	0	1	1	4
MIR9-2-5p	TMC7	6506	NM_004171	1	1	0	1	1	4
MIR9-2-5p	SETD6	6513	NM_006516	1	1	1	0	1	4
MIR9-2-5p	ZC3H12A	6530	NM_001172504	1	1	1	0	1	4
MIR9-2-5p	C16orf59	6533	NM_001134367	1	1	1	0	1	4
MIR9-2-5p	SLC19A3	6546	NM_001112801	1	1	1	0	1	4
MIR9-2-5p	NETO1	6546	NM_001112802	1	1	1	0	1	4
MIR9-2-5p	CABLES2	6546	NM_001112800	1	1	1	0	1	4
MIR9-2-5p	CRISPLD2	6546	NM_021097	1	1	1	0	1	4
MIR9-2-5p	SNX25	6563	NM_015865	1	1	1	0	1	4
MIR9-2-5p	HOPX	6563	NM_001146036	1	1	1	0	1	4
MIR9-2-5p	PARD6G	6563	NM_001128588	1	1	1	0	1	4
MIR9-2-5p	RNFT2	6575	NM_006749	1	1	1	0	1	4
MIR9-2-5p	DNAJC14	6603	NM_001098426	1	1	1	0	1	4
MIR9-2-5p	ZIC5	6666	NM_006943	1	1	0	1	1	4
MIR9-2-5p	PNPT1	6670	NM_003111	1	1	0	1	1	4
MIR9-2-5p	PHLDB2	6703	NM_006945	1	1	0	1	1	4
MIR9-2-5p	FAM105B	6775	NM_003151	1	1	1	0	1	4
MIR9-2-5p	HN1L	6775	NM_001243835	1	1	1	0	1	4
MIR9-2-5p	IL33	6788	NM_006281	1	1	1	0	1	4
MIR9-2-5p	ALKBH8	6804	NM_004603	1	1	0	1	1	4
MIR9-2-5p	MTDH	6867	XM_005273622	1	1	0	1	1	4
MIR9-2-5p	TMEM129	6867	XM_005273623	1	1	0	1	1	4
MIR9-2-5p	NAF1	6943	NM_198392	1	1	0	1	1	4
MIR9-2-5p	ZNF561	7015	NM_198253	1	1	0	1	1	4
MIR9-2-5p	BTBD9	7056	NM_000361	1	1	0	1	1	4
MIR9-2-5p	GBP4	7068	NM_000461	1	1	1	0	1	4
MIR9-2-5p	LRRC58	7068	NM_001128176	1	1	1	0	1	4
MIR9-2-5p	ZNF720	7068	NM_001128177	1	1	1	0	1	4
MIR9-2-5p	CCDC43	7113	XM_005261041	1	1	0	1	1	4
MIR9-2-5p	ZNF491	7170	NM_152263	1	1	0	1	1	4
MIR9-2-5p	IFFO2	7187	NM_001199427	1	1	1	0	1	4
MIR9-2-5p	LRRC39	7187	NM_003300	1	1	1	0	1	4
MIR9-2-5p	PIFO	7187	NM_145726	1	1	1	0	1	4
MIR9-2-5p	WFDC12	7415	NM_007126	1	1	0	1	1	4
MIR9-2-5p	AP1S3	7499	XM_005274587	1	1	0	1	1	4
MIR9-2-5p	ZNF572	7541	NM_001243704	1	1	1	0	1	4
MIR9-2-5p	FAM92A1	7541	NM_001243702	1	1	1	0	1	4
MIR9-2-5p	ASB11	7541	NM_003409	1	1	1	0	1	4
MIR9-2-5p	NANP	7541	NM_001143823	1	1	1	0	1	4
MIR9-2-5p	LYSMD4	7568	NM_001203250	1	1	1	0	1	4
MIR9-2-5p	B3GALNT2	7582	XM_005271825	1	1	0	1	1	4
MIR9-2-5p	C2orf15	7586	NM_003439	1	1	1	0	1	4
MIR9-2-5p	PLEKHG4B	7587	NM_001007094	1	1	0	1	1	4
MIR9-2-5p	SNRNP48	7739	NM_001178115	1	1	1	0	1	4
MIR9-2-5p	AWAT1	7739	NM_001178113	1	1	1	0	1	4
MIR9-2-5p	CNST	7739	NM_001178110	1	1	1	0	1	4
MIR9-2-5p	COMMD6	7739	NM_001178109	1	1	1	0	1	4
MIR9-2-5p	CLYBL	7739	NM_007150	1	1	1	0	1	4
MIR9-2-5p	METTL15	7739	NM_001178108	1	1	1	0	1	4
MIR9-2-5p	PLD6	7739	NM_001178107	1	1	1	0	1	4
MIR9-2-5p	NSUN6	7739	NM_001178106	1	1	1	0	1	4
MIR9-2-5p	BEND7	8110	NM_012074	1	1	1	0	1	4
MIR9-2-5p	CXorf58	8289	NM_139135	1	1	1	0	1	4
MIR9-2-5p	NAALADL2	8462	NM_001177718	1	1	0	1	1	4
MIR9-2-5p	SLC46A3	8503	NM_001114172	1	1	1	0	1	4
MIR9-2-5p	FAM169B	8531	NM_001145426	1	1	1	0	1	4
MIR9-2-5p	BOD1L2	8546	NM_003664	1	1	1	0	1	4
MIR9-2-5p	LYPD5	8621	NM_031267	1	1	1	0	1	4
MIR9-2-5p	CYB561D1	8658	NM_003747	1	1	1	0	1	4
MIR9-2-5p	FAM126B	8760	NM_003818	1	1	0	1	1	4
MIR9-2-5p	FAM115C	8766	NM_004663	1	1	0	1	1	4
MIR9-2-5p	SNAI3	8777	NM_003829	1	1	1	0	1	4
MIR9-2-5p	FMN1	8795	NM_003842	1	1	0	1	1	4
MIR9-2-5p	ZSCAN22	8879	NM_003901	1	1	0	1	1	4
MIR9-2-5p	ZBTB41	8905	NM_003916	1	1	1	0	1	4
MIR9-2-5p	NCR3LG1	8986	NM_003942	1	1	0	1	1	4
MIR9-2-5p	RAB19	9068	NM_004673	1	1	1	0	1	4
MIR9-2-5p	ZNF705A	9149	NM_006483	1	1	1	0	1	4
MIR9-2-5p	GOLGA6L9	9149	NM_006484	1	1	1	0	1	4
MIR9-2-5p	FAM228A	9149	NM_004714	1	1	1	0	1	4
MIR9-2-5p	ZNF705D	9154	NM_201651	1	1	1	0	1	4
MIR9-2-5p	KLLN	9185	NM_004726	1	1	0	1	1	4
MIR9-2-5p	ZNF605	9228	NM_004745	1	1	1	0	1	4
MIR9-2-5p	FAM47E-STBD1	9358	NM_004791	1	1	1	0	1	4
MIR9-2-5p	ABAT	9444	NM_206855	1	1	0	1	1	4
MIR9-2-5p	ABL2	9519	NM_004865	1	1	1	0	1	4
MIR9-2-5p	ACACA	9575	NM_004898	1	1	1	0	1	4
MIR9-2-5p	ACADSB	9645	XM_005253244	1	1	0	1	1	4
MIR9-2-5p	ACAT2	9655	NM_014011	1	1	1	0	1	4
MIR9-2-5p	ADAR	9658	NM_014643	0	1	1	1	1	4
MIR9-2-5p	ADCY6	9762	XM_005260892	1	1	0	1	1	4
MIR9-2-5p	ADCY9	9819	NM_014779	1	1	1	0	1	4
MIR9-2-5p	AP2B1	9830	NM_014788	1	1	0	1	1	4
MIR9-2-5p	AFM	9874	NM_001136555	1	1	1	0	1	4
MIR9-2-5p	ALAD	9874	NM_001136554	1	1	1	0	1	4
MIR9-2-5p	ABCD1	9942	NM_005108	1	1	0	1	1	4
MIR9-2-5p	ALPL	9970	XM_005245693	1	1	0	1	1	4
MIR9-2-5p	BIN1	9991	NM_001244897	1	1	1	0	1	4
MIR9-2-5p	ANGPT2	10006	NM_001178125	1	1	1	0	1	4
MIR9-2-5p	ANK2	10006	NM_001178124	1	1	1	0	1	4
MIR9-2-5p	AQP4	10006	NM_001178123	1	1	1	0	1	4
MIR9-2-5p	ARCN1	10006	NM_001178122	1	1	1	0	1	4
MIR9-2-5p	ARHGDIA	10006	NM_001178121	1	1	1	0	1	4
MIR9-2-5p	ARL1	10006	NM_001178120	1	1	1	0	1	4
MIR9-2-5p	ARNT	10006	NM_001012751	1	1	1	0	1	4
MIR9-2-5p	ASAH1	10006	NM_001012752	1	1	1	0	1	4
MIR9-2-5p	ZFHX3	10006	NM_001178119	1	1	1	0	1	4
MIR9-2-5p	ATF3	10006	NM_001012750	1	1	1	0	1	4
MIR9-2-5p	RERE	10006	NM_001178116	1	1	1	0	1	4
MIR9-2-5p	ATOX1	10015	NM_013374	1	1	1	0	1	4
MIR9-2-5p	ATP2B4	10018	NM_138627	1	1	1	0	1	4
MIR9-2-5p	ATP5G3	10018	NM_001204111	1	1	1	0	1	4
MIR9-2-5p	ATP7A	10018	NM_001204106	1	1	1	0	1	4
MIR9-2-5p	HCN2	10018	NM_006538	1	1	1	0	1	4
MIR9-2-5p	BDKRB2	10018	NM_001204112	1	1	1	0	1	4
MIR9-2-5p	BICD1	10018	NM_138625	1	1	1	0	1	4
MIR9-2-5p	BMP2	10018	NM_207003	1	1	1	0	1	4
MIR9-2-5p	BMP3	10018	NM_001204110	1	1	1	0	1	4
MIR9-2-5p	BMP8B	10018	NM_138626	1	1	1	0	1	4
MIR9-2-5p	BRCA1	10018	NM_001204107	1	1	1	0	1	4
MIR9-2-5p	CAMK4	10018	NM_138623	1	1	1	0	1	4
MIR9-2-5p	CAPN2	10018	NM_138621	1	1	1	0	1	4
MIR9-2-5p	CAV2	10018	NM_001204109	1	1	1	0	1	4
MIR9-2-5p	RUNX1T1	10018	NM_138624	1	1	1	0	1	4
MIR9-2-5p	CD34	10018	NM_138622	1	1	1	0	1	4
MIR9-2-5p	LRBA	10019	NM_005475	1	1	1	0	1	4
MIR9-2-5p	CDH1	10125	NM_001128602	1	1	1	0	1	4
MIR9-2-5p	CDK6	10127	NM_005741	1	1	0	1	1	4
MIR9-2-5p	CDS1	10160	NM_001001715	1	1	1	0	1	4
MIR9-2-5p	CHD2	10206	NM_005798	1	1	1	0	1	4
MIR9-2-5p	FOXN3	10206	NM_052811	1	1	1	0	1	4
MIR9-2-5p	CHRM3	10206	NM_001007278	1	1	1	0	1	4
MIR9-2-5p	AP2M1	10242	NM_005832	1	1	1	0	1	4
MIR9-2-5p	CCR1	10282	NM_005868	1	1	1	0	1	4
MIR9-2-5p	CNGA3	10420	XM_005270354	1	1	0	1	1	4
MIR9-2-5p	CNP	10420	NM_007170	1	1	1	0	1	4
MIR9-2-5p	COL5A1	10424	NM_006320	1	1	0	1	1	4
MIR9-2-5p	COL12A1	10451	NM_001079874	1	1	1	0	1	4
MIR9-2-5p	COL19A1	10451	NM_006113	1	1	1	0	1	4
MIR9-2-5p	COX11	10561	NM_006417	1	1	1	0	1	4
MIR9-2-5p	CPT1A	10564	NM_006420	1	1	1	0	1	4
MIR9-2-5p	ATF2	10772	NM_001191006	1	1	1	0	1	4
MIR9-2-5p	CREBL2	10894	NM_006691	1	1	1	0	1	4
MIR9-2-5p	CRH	11061	NM_001011705	1	1	1	0	1	4
MIR9-2-5p	HAPLN1	11102	NM_001098783	1	1	1	0	1	4
MIR9-2-5p	CRX	11102	NM_007042	1	1	1	0	1	4
MIR9-2-5p	CSNK1A1	11160	NM_007175	1	1	1	0	1	4
MIR9-2-5p	CSNK1G2	11180	XM_005264836	1	1	0	1	1	4
MIR9-2-5p	SLC25A10	11201	NM_007195	1	1	1	0	1	4
MIR9-2-5p	CTLA4	11234	NM_181507	0	1	1	1	1	4
MIR9-2-5p	CYB561	11238	NM_007220	1	1	0	1	1	4
MIR9-2-5p	CYP1B1	11309	NM_001145212	1	1	1	0	1	4
MIR9-2-5p	DCX	11309	NM_001145211	1	1	1	0	1	4
MIR9-2-5p	DIAPH1	22795	NM_007361	1	1	1	0	1	4
MIR9-2-5p	DLG3	22832	NM_014895	1	1	1	0	1	4
MIR9-2-5p	DYNC1I1	22849	NM_001178137	1	1	1	0	1	4
MIR9-2-5p	DYNC1LI2	22849	NM_014912	1	1	1	0	1	4
MIR9-2-5p	DPP4	22865	XM_005247230	1	1	0	1	1	4
MIR9-2-5p	DPYSL2	22914	NM_007360	1	1	0	1	1	4
MIR9-2-5p	DR1	23038	NM_015023	1	1	1	0	1	4
MIR9-2-5p	DRP2	23095	NM_183416	1	1	1	0	1	4
MIR9-2-5p	DSG2	23133	NM_001184896	1	1	1	0	1	4
MIR9-2-5p	DSG3	23210	NM_001081461	1	1	0	1	1	4
MIR9-2-5p	DTNA	23241	NM_001100913	1	1	0	1	1	4
MIR9-2-5p	DUSP6	23259	NM_001164232	1	1	1	0	1	4
MIR9-2-5p	DUSP8	23259	NM_015214	1	1	1	0	1	4
MIR9-2-5p	EBF1	23276	NM_025010	1	1	1	0	1	4
MIR9-2-5p	EDN3	23349	NM_015297	1	1	0	1	1	4
MIR9-2-5p	EFNA1	23362	NM_206909	1	1	1	0	1	4
MIR9-2-5p	EFNA5	23384	NM_015330	0	1	1	1	1	4
MIR9-2-5p	EIF4E	23411	NM_001142498	1	1	1	0	1	4
MIR9-2-5p	EIF4EBP2	23433	NM_012249	1	1	1	0	1	4
MIR9-2-5p	ELAVL2	23562	NM_012130	1	1	1	0	1	4
MIR9-2-5p	ELAVL4	23562	NM_001146077	1	1	1	0	1	4
MIR9-2-5p	EN1	23562	NM_001146078	1	1	1	0	1	4
MIR9-2-5p	EPHB2	23562	NM_001146079	1	1	1	0	1	4
MIR9-2-5p	ERBB4	25759	NM_012435	1	1	0	1	1	4
MIR9-2-5p	EREG	25769	NM_001193288	1	1	1	0	1	4
MIR9-2-5p	ERG	25769	NM_020344	1	1	1	0	1	4
MIR9-2-5p	ETF1	25816	NM_001077654	1	1	1	0	1	4
MIR9-2-5p	ETS1	25816	NM_014350	1	1	1	0	1	4
MIR9-2-5p	EXTL3	25936	NM_001042549	1	1	1	0	1	4
MIR9-2-5p	F8	25936	NM_015471	1	1	1	0	1	4
MIR9-2-5p	FGF2	25959	NM_001136191	0	1	1	1	1	4
MIR9-2-5p	FGF9	25992	NM_001080437	1	1	0	1	1	4
MIR9-2-5p	FGF12	26040	NM_001130110	1	1	1	0	1	4
MIR9-2-5p	FGFR1	26119	NM_015627	1	1	1	0	1	4
MIR9-2-5p	FOXF2	26137	XM_005247336	1	1	0	1	1	4
MIR9-2-5p	FOXO1	26191	NM_012411	1	1	1	0	1	4
MIR9-2-5p	FOXO3	26191	NM_001193431	1	1	1	0	1	4
MIR9-2-5p	FLI1	26278	NM_014363	1	1	1	0	1	4
MIR9-2-5p	FLNB	27086	NM_001244813	1	1	1	0	1	4
MIR9-2-5p	FMR1	27086	NM_001244812	1	1	1	0	1	4
MIR9-2-5p	AFF2	27086	NM_001244815	1	1	1	0	1	4
MIR9-2-5p	FXN	27086	NM_001244814	1	1	1	0	1	4
MIR9-2-5p	FUT1	27086	NM_001244816	1	1	1	0	1	4
MIR9-2-5p	FUT8	27086	NM_032682	1	1	1	0	1	4
MIR9-2-5p	FYB	27086	NM_001244810	1	1	1	0	1	4
MIR9-2-5p	GABBR1	27102	NM_014413	1	1	0	1	1	4
MIR9-2-5p	GABRB3	27303	NM_001003792	1	1	1	0	1	4
MIR9-2-5p	GAD1	27303	NM_001177711	1	1	1	0	1	4
MIR9-2-5p	GATA1	27303	NM_001003793	1	1	1	0	1	4
MIR9-2-5p	GDNF	27327	NM_014494	1	1	1	0	1	4
MIR9-2-5p	GFPT1	27330	NM_014496	1	1	1	0	1	4
MIR9-2-5p	GFRA1	29929	NM_013339	1	1	0	1	1	4
MIR9-2-5p	GCLM	29940	NM_001080976	1	1	1	0	1	4
MIR9-2-5p	GNAI1	29940	NM_013352	1	1	1	0	1	4
MIR9-2-5p	GNAQ	29944	NM_013364	1	1	0	1	1	4
MIR9-2-5p	GNAS	29957	NM_213651	1	1	1	0	1	4
MIR9-2-5p	GNAT1	50507	NM_001143836	1	1	1	0	1	4
MIR9-2-5p	GNAZ	50507	NM_016931	1	1	1	0	1	4
MIR9-2-5p	GOLGB1	51004	XM_005267717	1	1	0	1	1	4
MIR9-2-5p	GPR26	51018	NM_016052	1	1	0	1	1	4
MIR9-2-5p	GUCY1A2	51132	NM_183353	1	1	1	0	1	4
MIR9-2-5p	HDAC2	51132	NM_016120	1	1	1	0	1	4
MIR9-2-5p	HIP1	51200	NM_001163446	1	1	1	0	1	4
MIR9-2-5p	HK2	51208	NM_016369	1	1	0	1	1	4
MIR9-2-5p	HNF4A	51272	NM_016526	1	1	0	1	1	4
MIR9-2-5p	HNF4G	51375	NM_152238	1	1	1	0	1	4
MIR9-2-5p	HOXA11	51460	XM_005265220	1	1	0	1	1	4
MIR9-2-5p	HOXB5	51643	NM_016056	1	1	1	0	1	4
MIR9-2-5p	HOXC13	51661	NM_001135212	1	1	1	0	1	4
MIR9-2-5p	AGFG2	51667	NM_016118	1	1	1	0	1	4
MIR9-2-5p	DNAJB1	51776	NM_016653	1	1	1	0	1	4
MIR9-2-5p	IRF8	53335	NM_022893	0	1	1	1	1	4
MIR9-2-5p	ID4	53354	NM_148977	1	1	1	0	1	4
MIR9-2-5p	IGF2R	53354	NM_138316	1	1	1	0	1	4
MIR9-2-5p	INSIG1	53354	NM_148978	1	1	1	0	1	4
MIR9-2-5p	IRF1	53616	NM_016351	1	1	1	0	1	4
MIR9-2-5p	IRF4	53616	NM_021722	1	1	1	0	1	4
MIR9-2-5p	IRF6	53616	NM_021723	1	1	1	0	1	4
MIR9-2-5p	ITGA3	54020	XM_005261140	1	1	0	1	1	4
MIR9-2-5p	ITGB4	54149	NM_001100421	1	1	1	0	1	4
MIR9-2-5p	JUN	54149	NM_017447	1	1	1	0	1	4
MIR9-2-5p	KCNA2	54676	NM_019096	0	1	1	1	1	4
MIR9-2-5p	KCNJ10	54751	XM_005245909	1	1	0	1	1	4
MIR9-2-5p	KIF5C	54778	NM_017610	1	1	1	0	1	4
MIR9-2-5p	LAMC1	54855	NM_017709	1	1	1	0	1	4
MIR9-2-5p	STMN1	54861	NM_001100594	1	1	1	0	1	4
MIR9-2-5p	LASP1	54861	NM_017719	1	1	1	0	1	4
MIR9-2-5p	LDLR	54903	NM_017777	1	1	0	1	1	4
MIR9-2-5p	LIFR	55017	NM_017924	1	1	0	1	1	4
MIR9-2-5p	LMX1A	55065	XM_005256709	1	1	0	1	1	4
MIR9-2-5p	LOX	55075	NM_018003	1	1	1	0	1	4
MIR9-2-5p	LRP4	55193	NM_018313	1	1	1	0	1	4
MIR9-2-5p	LTBP2	55227	NM_018214	1	1	1	0	1	4
MIR9-2-5p	MXD1	55240	NM_001008410	1	1	1	0	1	4
MIR9-2-5p	SMAD5	55240	NM_018234	1	1	1	0	1	4
MIR9-2-5p	MAF	55334	NM_001252152	1	1	1	0	1	4
MIR9-2-5p	MAGEB1	55334	NM_001252151	1	1	1	0	1	4
MIR9-2-5p	MAP1A	55334	NM_001252148	1	1	1	0	1	4
MIR9-2-5p	MBNL1	55740	NM_018212	1	1	1	0	1	4
MIR9-2-5p	MCC	55783	NM_001099642	1	1	1	0	1	4
MIR9-2-5p	CD46	55783	NM_018348	1	1	1	0	1	4
MIR9-2-5p	MAP3K1	55790	NM_018371	1	1	1	0	1	4
MIR9-2-5p	MGAT1	55862	NM_001105545	1	1	1	0	1	4
MIR9-2-5p	KITLG	55862	NM_001139510	1	1	1	0	1	4
MIR9-2-5p	ATXN3	55862	NM_001105544	1	1	1	0	1	4
MIR9-2-5p	AFF1	55862	NM_018479	1	1	1	0	1	4
MIR9-2-5p	MMP1	55862	NM_001002030	1	1	1	0	1	4
MIR9-2-5p	MMP16	55974	NM_001122839	1	1	1	0	1	4
MIR9-2-5p	MNT	55974	NM_001122837	1	1	1	0	1	4
MIR9-2-5p	MOBP	55974	NM_018845	1	1	1	0	1	4
MIR9-2-5p	MTAP	56829	XM_005250501	1	1	0	1	1	4
MIR9-2-5p	MYH1	56938	NM_001248005	1	1	1	0	1	4
MIR9-2-5p	MYLK	56938	NM_001248004	1	1	1	0	1	4
MIR9-2-5p	MYO1D	56938	NM_001248003	1	1	1	0	1	4
MIR9-2-5p	MYO1E	56938	NM_001248002	1	1	1	0	1	4
MIR9-2-5p	MYO10	56995	NM_001007466	1	1	1	0	1	4
MIR9-2-5p	NEFH	56995	NM_020245	1	1	1	0	1	4
MIR9-2-5p	NF2	56999	XM_005265329	1	1	0	1	1	4
MIR9-2-5p	NHLH2	57048	NM_020360	1	1	0	1	1	4
MIR9-2-5p	NKTR	57178	XM_005269987	1	1	0	1	1	4
MIR9-2-5p	NME4	57456	NM_020696	1	1	0	1	1	4
MIR9-2-5p	NRF1	57460	NM_020700	1	1	0	1	1	4
MIR9-2-5p	NT5E	57492	NM_017519	1	1	1	0	1	4
MIR9-2-5p	NTRK3	57492	NM_020732	1	1	1	0	1	4
MIR9-2-5p	NUP98	57536	NM_020776	1	1	1	0	1	4
MIR9-2-5p	PAPPA	57634	NM_015409	1	1	1	0	1	4
MIR9-2-5p	PARK2	57669	NM_001184939	1	1	1	0	1	4
MIR9-2-5p	PAX1	57669	NM_001184938	1	1	1	0	1	4
MIR9-2-5p	PCCB	57721	XM_005263166	1	1	0	1	1	4
MIR9-2-5p	PDE3B	57835	XM_005264466	1	1	0	1	1	4
MIR9-2-5p	PDE7A	60495	NM_001166245	1	1	1	0	1	4
MIR9-2-5p	PDK4	60495	NM_001166244	1	1	1	0	1	4
MIR9-2-5p	PDPK1	60495	NM_021828	1	1	1	0	1	4
MIR9-2-5p	PEG3	60625	NM_021931	1	1	0	1	1	4
MIR9-2-5p	PFKFB1	63971	NM_001105568	1	1	1	0	1	4
MIR9-2-5p	PFKFB2	64089	NM_152837	1	1	1	0	1	4
MIR9-2-5p	PFKFB3	64089	NM_152836	1	1	1	0	1	4
MIR9-2-5p	PGM5	64175	NM_022356	1	1	1	0	1	4
MIR9-2-5p	PHKB	64175	NM_001146289	1	1	1	0	1	4
MIR9-2-5p	PIN4	64344	XM_005259152	1	1	0	1	1	4
MIR9-2-5p	PLD1	64744	NM_001198978	1	1	1	0	1	4
MIR9-2-5p	PRRX1	64744	NM_001198980	1	1	1	0	1	4
MIR9-2-5p	PPARD	64744	NM_001198979	1	1	1	0	1	4
MIR9-2-5p	PPM1A	64799	NM_001031715	1	1	1	0	1	4
MIR9-2-5p	PPP1R7	64981	NM_023937	1	1	1	0	1	4
MIR9-2-5p	PPP2R1B	78996	NM_001243755	1	1	1	0	1	4
MIR9-2-5p	PPP2R5D	78996	NM_001243754	1	1	1	0	1	4
MIR9-2-5p	PRKACA	78996	NM_001243753	1	1	1	0	1	4
MIR9-2-5p	PRKCA	78996	NM_024033	1	1	1	0	1	4
MIR9-2-5p	MAPK4	78996	NM_001243751	1	1	1	0	1	4
MIR9-2-5p	MAPK8	78996	NM_001243752	1	1	1	0	1	4
MIR9-2-5p	PSMB8	79230	NM_001044388	1	1	1	0	1	4
MIR9-2-5p	PSMD11	79230	NM_001044387	1	1	1	0	1	4
MIR9-2-5p	PTCH1	79443	NM_024513	1	1	1	0	1	4
MIR9-2-5p	PTGDR	79608	NM_001206671	0	1	1	1	1	4
MIR9-2-5p	PTGFRN	79618	XM_005273634	1	1	0	1	1	4
MIR9-2-5p	PTPN11	79640	NM_001142964	1	1	0	1	1	4
MIR9-2-5p	PTPRK	79650	NM_001204911	1	1	0	1	1	4
MIR9-2-5p	PTPRO	79665	NM_001166301	1	1	1	0	1	4
MIR9-2-5p	PTX3	79689	NM_001205315	1	1	0	1	1	4
MIR9-2-5p	PVR	79834	NM_024776	1	1	1	0	1	4
MIR9-2-5p	RAB3IL1	79843	NM_001122779	1	1	1	0	1	4
MIR9-2-5p	RAB27A	79905	NM_001160364	1	1	0	1	1	4
MIR9-2-5p	RALB	79918	NM_001160305	1	1	0	1	1	4
MIR9-2-5p	RAN	80149	NM_025079	1	1	1	0	1	4
MIR9-2-5p	RAP1B	80178	NM_025108	1	1	0	1	1	4
MIR9-2-5p	RARB	80254	NM_001042400	1	1	1	0	1	4
MIR9-2-5p	RARS	80254	NM_001042383	1	1	1	0	1	4
MIR9-2-5p	RASA2	80704	XM_005246871	1	1	0	1	1	4
MIR9-2-5p	KDM5A	80704	NM_025243	1	1	1	0	1	4
MIR9-2-5p	RBMS1	80821	NM_030637	1	1	1	0	1	4
MIR9-2-5p	RFX1	80821	NM_001160147	1	1	1	0	1	4
MIR9-2-5p	RPE65	81832	XM_005266776	1	1	0	1	1	4
MIR9-2-5p	RPL28	81928	NM_031215	1	1	0	1	1	4
MIR9-2-5p	RPS6KA2	83716	XM_005256190	1	1	0	1	1	4
MIR9-2-5p	RS1	83857	NM_001193451	1	1	1	0	1	4
MIR9-2-5p	ATXN1	83857	NM_175861	1	1	1	0	1	4
MIR9-2-5p	ATXN7	83891	XM_005263267	1	1	0	1	1	4
MIR9-2-5p	SCD	83891	NM_031953	1	1	1	0	1	4
MIR9-2-5p	SCNN1G	84108	NM_032154	1	1	1	0	1	4
MIR9-2-5p	SCP2	84245	NM_032285	1	1	1	0	1	4
MIR9-2-5p	CCL3	84248	NM_001011537	1	1	1	0	1	4
MIR9-2-5p	SDC1	84435	NM_001083909	1	1	1	0	1	4
MIR9-2-5p	SRSF1	84525	NM_001145460	1	1	0	1	1	4
MIR9-2-5p	TRA2B	84529	NM_001130010	1	1	1	0	1	4
MIR9-2-5p	SHMT1	84552	NM_032510	1	1	0	1	1	4
MIR9-2-5p	SLC1A1	84665	NM_032578	1	1	1	0	1	4
MIR9-2-5p	SLC2A2	84900	NM_001109903	0	1	1	1	1	4
MIR9-2-5p	SLC7A1	85406	XM_005269201	1	1	0	1	1	4
MIR9-2-5p	SLC9A1	85406	NM_032364	1	1	1	0	1	4
MIR9-2-5p	SLC16A2	85416	NM_033132	1	1	1	0	1	4
MIR9-2-5p	SMARCE1	85458	NM_033425	1	1	1	0	1	4
MIR9-2-5p	SNTB1	87178	NM_033109	1	1	1	0	1	4
MIR9-2-5p	SNX1	90102	XM_005247876	1	1	0	1	1	4
MIR9-2-5p	SOAT1	90102	NM_001134439	1	1	1	0	1	4
MIR9-2-5p	SP4	90102	NM_001134437	1	1	1	0	1	4
MIR9-2-5p	SRC	90102	NM_145753	1	1	1	0	1	4
MIR9-2-5p	SRF	90102	NM_001134438	1	1	1	0	1	4
MIR9-2-5p	STAT6	90268	NM_138348	1	1	0	1	1	4
MIR9-2-5p	HSPA13	90627	NM_178007	1	1	1	0	1	4
MIR9-2-5p	VAMP7	90627	NM_052851	1	1	1	0	1	4
MIR9-2-5p	SYK	90627	NM_178006	1	1	1	0	1	4
MIR9-2-5p	T	90861	NM_144570	1	1	0	1	1	4
MIR9-2-5p	TAF1	90865	NM_033439	1	1	1	0	1	4
MIR9-2-5p	TAF4B	90865	NM_001199641	1	1	1	0	1	4
MIR9-2-5p	TCF4	90865	NM_001199640	1	1	1	0	1	4
MIR9-2-5p	TCF7	91775	NM_145037	1	1	1	0	1	4
MIR9-2-5p	MLX	91801	NM_138775	0	1	1	1	1	4
MIR9-2-5p	TEAD1	91860	NM_001031733	1	1	1	0	1	4
MIR9-2-5p	TFRC	92140	NM_178812	1	1	0	1	1	4
MIR9-2-5p	TGFBI	92305	NM_001127266	1	1	0	1	1	4
MIR9-2-5p	TGFBR3	92345	NM_001128931	1	1	1	0	1	4
MIR9-2-5p	THBS2	93134	NM_152289	1	1	1	0	1	4
MIR9-2-5p	KLF10	93166	NM_001136239	1	1	1	0	1	4
MIR9-2-5p	TIAL1	93649	NM_153604	1	1	1	0	1	4
MIR9-2-5p	TNFAIP3	93649	NM_001146312	1	1	1	0	1	4
MIR9-2-5p	TOP2B	94015	NM_052869	1	1	1	0	1	4
MIR9-2-5p	TRAF1	114781	XM_005248841	1	1	0	1	1	4
MIR9-2-5p	TRPS1	114905	NM_031911	1	1	1	0	1	4
MIR9-2-5p	TSC1	114905	NM_001135171	1	1	1	0	1	4
MIR9-2-5p	UBE2H	115361	NM_052941	1	1	0	1	1	4
MIR9-2-5p	UBE2V2	116064	NM_001099678	1	1	0	1	1	4
MIR9-2-5p	UBTF	116113	NM_138457	1	1	1	0	1	4
MIR9-2-5p	VCL	116113	NM_001012427	1	1	1	0	1	4
MIR9-2-5p	VDR	118980	NM_178858	1	1	1	0	1	4
MIR9-2-5p	WIPF1	122786	NM_152330	1	1	1	0	1	4
MIR9-2-5p	WHSC1	122786	NM_001042481	1	1	1	0	1	4
MIR9-2-5p	XPC	122809	NM_080867	1	1	1	0	1	4
MIR9-2-5p	SF1	124411	NM_001130913	1	1	1	0	1	4
MIR9-2-5p	ZNF24	124808	XM_005257042	1	1	0	1	1	4
MIR9-2-5p	ZNF236	124808	NM_001099225	1	1	1	0	1	4
MIR9-2-5p	EVI5	124808	NM_144609	1	1	1	0	1	4
MIR9-2-5p	BTG2	126069	XM_005259730	1	1	0	1	1	4
MIR9-2-5p	USP7	126917	NM_001136265	1	1	0	1	1	4
MIR9-2-5p	ST8SIA4	127253	NM_001162916	1	1	1	0	1	4
MIR9-2-5p	EPM2A	127495	NM_144620	1	1	1	0	1	4
MIR9-2-5p	STAM	127933	NM_001184763	1	1	1	0	1	4
MIR9-2-5p	FOSL1	127933	NM_144624	1	1	1	0	1	4
MIR9-2-5p	ELL	128344	XM_005270472	1	1	0	1	1	4
MIR9-2-5p	NCOA3	128488	NM_080869	1	1	0	1	1	4
MIR9-2-5p	FZD8	130340	NM_001039569	1	1	1	0	1	4
MIR9-2-5p	DYRK2	131870	NM_001171905	1	1	1	0	1	4
MIR9-2-5p	CUL4A	132864	NM_182646	1	1	1	0	1	4
MIR9-2-5p	CUL3	132864	NM_001177384	1	1	1	0	1	4
MIR9-2-5p	ATRN	132864	NM_001177383	1	1	1	0	1	4
MIR9-2-5p	RGS5	132864	NM_001177381	1	1	1	0	1	4
MIR9-2-5p	GAS7	132864	NM_182485	1	1	1	0	1	4
MIR9-2-5p	AGPS	137209	NM_152412	1	1	0	1	1	4
MIR9-2-5p	KLF7	137392	XM_005250786	1	1	0	1	1	4
MIR9-2-5p	LAMTOR3	139221	NM_001171020	1	1	1	0	1	4
MIR9-2-5p	KRT38	140456	NM_080873	1	1	0	1	1	4
MIR9-2-5p	CDC23	140838	NM_152667	1	1	0	1	1	4
MIR9-2-5p	URI1	142891	NM_001174156	1	1	1	0	1	4
MIR9-2-5p	RIPK1	144453	NM_152439	1	1	1	0	1	4
MIR9-2-5p	TNFSF12	145748	XM_005254863	1	1	0	1	1	4
MIR9-2-5p	ADAM23	148789	NM_152490	1	1	1	0	1	4
MIR9-2-5p	SIGLEC5	150590	NM_144706	1	1	0	1	1	4
MIR9-2-5p	FGF18	152137	NM_174908	1	1	1	0	1	4
MIR9-2-5p	NRP1	152815	NM_144721	1	1	1	0	1	4
MIR9-2-5p	SYNGAP1	153478	NM_052909	1	1	1	0	1	4
MIR9-2-5p	ARHGEF7	154007	NM_152551	1	1	0	1	1	4
MIR9-2-5p	CACNA1G	158326	NM_001177704	1	1	1	0	1	4
MIR9-2-5p	BSN	158833	NM_001013579	1	1	0	1	1	4
MIR9-2-5p	MBD4	161357	NM_182830	1	1	1	0	1	4
MIR9-2-5p	P4HA2	163404	NM_001010861	1	1	1	0	1	4
MIR9-2-5p	USP13	163882	NM_152609	1	1	0	1	1	4
MIR9-2-5p	KALRN	166929	NM_001136257	1	1	1	0	1	4
MIR9-2-5p	ATG12	166929	NM_001136258	1	1	1	0	1	4
MIR9-2-5p	SYNGR2	166929	NM_152621	1	1	1	0	1	4
MIR9-2-5p	CTDP1	169026	NM_001172811	1	1	1	0	1	4
MIR9-2-5p	ARHGEF2	169026	NM_173851	1	1	1	0	1	4
MIR9-2-5p	DEDD	169026	NM_001172814	1	1	1	0	1	4
MIR9-2-5p	CYTH3	169026	NM_001172815	1	1	1	0	1	4
MIR9-2-5p	CYTH2	169966	NM_152630	1	1	1	0	1	4
MIR9-2-5p	GPR55	170622	NM_203497	1	1	1	0	1	4
MIR9-2-5p	PTER	170622	NM_203495	1	1	1	0	1	4
MIR9-2-5p	VAMP3	171425	NM_206808	1	1	0	1	1	4
MIR9-2-5p	MED27	196074	NM_152636	1	1	0	1	1	4
MIR9-2-5p	PSMF1	201164	NM_178836	1	1	0	1	1	4
MIR9-2-5p	KIF23	221078	XM_005252397	1	1	0	1	1	4
MIR9-2-5p	VPS4B	222389	NM_152751	1	1	0	1	1	4
MIR9-2-5p	GOSR1	254158	NM_152761	0	1	1	1	1	4
MIR9-2-5p	RAB3D	254827	NM_207015	1	1	1	0	1	4
MIR9-2-5p	CREB5	257144	NM_001190260	1	1	1	0	1	4
MIR9-2-5p	NCOR2	257144	NM_152785	1	1	1	0	1	4
MIR9-2-5p	AATK	257144	NM_001190259	1	1	1	0	1	4
MIR9-2-5p	SH3PXD2A	283537	NM_181785	1	1	0	1	1	4
MIR9-2-5p	HS2ST1	283554	NM_001099652	1	1	1	0	1	4
MIR9-2-5p	KIAA0430	283777	NM_182562	1	1	0	1	1	4
MIR9-2-5p	PPIP5K1	284257	NM_001257964	1	1	0	1	1	4
MIR9-2-5p	EDEM1	284348	NM_001031749	0	1	1	1	1	4
MIR9-2-5p	RIMS2	284613	NM_001134404	1	1	0	1	1	4
MIR9-2-5p	SEC14L5	285172	NM_173822	1	1	1	0	1	4
MIR9-2-5p	ZNF646	285175	NM_182587	1	1	1	0	1	4
MIR9-2-5p	FAM115A	285175	NM_032504	1	1	1	0	1	4
MIR9-2-5p	PHACTR2	285966	XM_005249982	1	1	0	1	1	4
MIR9-2-5p	HDAC4	317649	NM_001134651	1	1	1	0	1	4
MIR9-2-5p	ZFYVE16	317649	NM_001134650	1	1	1	0	1	4
MIR9-2-5p	KIAA0247	317649	NM_173359	1	1	1	0	1	4
MIR9-2-5p	PHYHIP	333929	NM_178310	1	1	0	1	1	4
MIR9-2-5p	IST1	342184	NM_001103184	1	1	1	0	1	4
MIR9-2-5p	SPOCK2	342945	NM_181846	1	1	0	1	1	4
MIR9-2-5p	GIT2	347404	NM_001170331	1	1	1	0	1	4
MIR9-2-5p	ARMCX2	360023	NM_194314	1	1	1	0	1	4
MIR9-2-5p	GAB2	374383	NM_001202439	1	1	0	1	1	4
MIR9-2-5p	MFAP3L	389114	NM_001134656	1	1	1	0	1	4
MIR9-2-5p	EPM2AIP1	401409	XM_005249996	1	1	0	1	1	4
MIR9-2-5p	TRIM66	440077	XM_005253377	1	1	0	1	1	4
MIR9-2-5p	PJA2	440295	XM_005254396	1	1	0	1	1	4
MIR9-2-5p	TOX4	653140	NM_001040710	1	1	0	1	1	4
MIR9-2-5p	NUAK1	728957	NM_001039615	1	1	0	1	1	4
MIR9-2-5p	RABGAP1L	100144748	NM_001126049	1	1	1	0	1	4
MIR9-2-5p	SUPT7L	100289635	NM_183238	1	1	0	1	1	4
MIR9-2-5p	ZBTB40	100631383	NM_001242939	1	1	0	1	1	4
MIR9-2-5p	JOSD1	18	NM_000663	1	0	0	1	1	3
MIR9-2-5p	OXSR1	27	NM_007314	0	1	0	1	1	3
MIR9-2-5p	AKT3	31	NM_198839	0	1	0	1	1	3
MIR9-2-5p	SLC17A4	36	NM_001609	1	0	0	1	1	3
MIR9-2-5p	GJC1	39	XM_005266980	1	1	0	0	1	3
MIR9-2-5p	ATP9A	103	NM_001193495	0	1	0	1	1	3
MIR9-2-5p	ACTR3	112	NM_015270	1	0	0	1	1	3
MIR9-2-5p	RAD50	115	NM_001116	1	0	0	1	1	3
MIR9-2-5p	HIPK3	163	XM_005257940	0	1	0	1	1	3
MIR9-2-5p	FRY	173	NM_001133	0	1	0	1	1	3
MIR9-2-5p	RBM12	210	XM_005251799	0	1	0	1	1	3
MIR9-2-5p	YAF2	215	NM_000033	1	0	0	1	1	3
MIR9-2-5p	CHST4	249	NM_000478	0	1	0	1	1	3
MIR9-2-5p	SORBS3	274	NM_139343	1	0	0	1	1	3
MIR9-2-5p	RBM5	285	NM_001147	0	1	0	1	1	3
MIR9-2-5p	INADL	287	XM_005262941	0	1	0	1	1	3
MIR9-2-5p	RCAN2	361	XM_005258257	1	0	0	1	1	3
MIR9-2-5p	DCAF7	372	NM_001655	1	0	0	1	1	3
MIR9-2-5p	SPRY3	396	NM_001185077	0	1	0	1	1	3
MIR9-2-5p	UBE4B	400	XM_005268869	1	0	0	1	1	3
MIR9-2-5p	PAK4	405	NM_001668	1	0	0	1	1	3
MIR9-2-5p	SNAPC5	427	NM_177924	1	0	0	1	1	3
MIR9-2-5p	LAMC3	463	NM_006885	1	0	0	1	1	3
MIR9-2-5p	IKZF1	467	NM_001040619	1	0	0	1	1	3
MIR9-2-5p	CRISP3	473	NM_012102	1	0	0	1	1	3
MIR9-2-5p	NOD1	475	NM_004045	1	1	0	0	1	3
MIR9-2-5p	ATP8A1	493	NM_001001396	1	0	0	1	1	3
MIR9-2-5p	NDRG1	518	NM_001190329	1	1	0	0	1	3
MIR9-2-5p	PIAS3	538	XM_005262147	1	0	0	1	1	3
MIR9-2-5p	YAP1	538	XM_005277809	1	0	0	1	1	3
MIR9-2-5p	ARIH2	604	XM_005247694	1	1	0	0	1	3
MIR9-2-5p	COG5	610	NM_001194	1	1	0	0	1	3
MIR9-2-5p	NXF1	624	XM_005267980	1	0	0	1	1	3
MIR9-2-5p	APPBP2	636	XM_005253465	1	1	0	0	1	3
MIR9-2-5p	DDX17	639	XM_005267094	1	1	0	0	1	3
MIR9-2-5p	NEBL	650	NM_001200	1	0	0	1	1	3
MIR9-2-5p	ANP32B	651	NM_001201	1	0	0	1	1	3
MIR9-2-5p	AGR2	656	NM_001720	1	1	0	0	1	3
MIR9-2-5p	SLC19A2	672	NM_007300	1	0	0	1	1	3
MIR9-2-5p	SCGN	814	XM_005272094	1	1	0	0	1	3
MIR9-2-5p	POLR3G	824	NM_001748	0	1	0	1	1	3
MIR9-2-5p	IGF2BP1	858	NM_001206747	1	0	0	1	1	3
MIR9-2-5p	CELF1	858	NM_001233	1	0	0	1	1	3
MIR9-2-5p	CELF2	862	NM_001198625	0	1	0	1	1	3
MIR9-2-5p	GNA13	947	NM_001773	0	1	0	1	1	3
MIR9-2-5p	NFAT5	957	XM_005268222	1	1	0	0	1	3
MIR9-2-5p	TOB2	987	XM_005263373	0	1	0	1	1	3
MIR9-2-5p	PLK2	999	NM_004360	1	0	0	1	1	3
MIR9-2-5p	40057	1021	NM_001145306	0	1	0	1	1	3
MIR9-2-5p	SRCAP	1040	NM_001263	0	1	0	1	1	3
MIR9-2-5p	PGRMC1	1106	XM_005254836	1	0	0	1	1	3
MIR9-2-5p	SLC22A7	1112	XM_005267289	1	0	0	1	1	3
MIR9-2-5p	TSPAN9	1131	XM_005273031	1	1	0	0	1	3
MIR9-2-5p	SPIN1	1173	XM_005247097	0	1	0	1	1	3
MIR9-2-5p	CBX1	1230	NM_001295	1	0	0	1	1	3
MIR9-2-5p	CCNI	1261	NM_001298	1	0	0	1	1	3
MIR9-2-5p	IL24	1267	NM_033133	1	1	0	0	1	3
MIR9-2-5p	CPSF6	1289	NM_000093	0	1	0	1	1	3
MIR9-2-5p	ESM1	1289	NM_001278074	0	1	0	1	1	3
MIR9-2-5p	ADAMTS5	1303	NM_004370	0	1	0	1	1	3
MIR9-2-5p	BTN2A1	1310	NM_001858	1	1	0	0	1	3
MIR9-2-5p	PTPRT	1353	NM_004375	1	0	0	1	1	3
MIR9-2-5p	TBC1D8	1374	NM_001876	1	0	0	1	1	3
MIR9-2-5p	BVES	1386	NM_001256090	0	1	0	1	1	3
MIR9-2-5p	LDB3	1389	NM_001310	1	0	0	1	1	3
MIR9-2-5p	FAM107A	1392	NM_000756	1	0	0	1	1	3
MIR9-2-5p	SEC23IP	1404	NM_001884	1	0	0	1	1	3
MIR9-2-5p	AKAP13	1406	NM_000554	1	0	0	1	1	3
MIR9-2-5p	AKAP11	1452	XM_005268376	1	1	0	0	1	3
MIR9-2-5p	PADI2	1455	XM_005259502	0	1	0	1	1	3
MIR9-2-5p	SYNRG	1468	NM_001270888	1	0	0	1	1	3
MIR9-2-5p	ACOT7	1493	NM_005214	1	0	0	1	1	3
MIR9-2-5p	SYNPO	1534	XM_005257090	0	1	0	1	1	3
MIR9-2-5p	XRN2	1545	NM_000104	1	0	0	1	1	3
MIR9-2-5p	IKZF2	1641	NM_000555	1	0	0	1	1	3
MIR9-2-5p	MTF2	1729	XM_005268384	0	1	0	1	1	3
MIR9-2-5p	NLGN4Y	1741	NM_021120	1	0	0	1	1	3
MIR9-2-5p	COBLL1	1780	NM_004411	1	0	0	1	1	3
MIR9-2-5p	RNF44	1783	NM_006141	0	1	0	1	1	3
MIR9-2-5p	NTNG1	1803	NM_001935	1	0	0	1	1	3
MIR9-2-5p	CHSY1	1808	NM_001197293	0	1	0	1	1	3
MIR9-2-5p	LPHN1	1810	NM_001938	0	1	1	0	1	3
MIR9-2-5p	PLEKHA6	1821	NM_001939	0	1	0	1	1	3
MIR9-2-5p	ANKRD6	1829	NM_001943	1	0	0	1	1	3
MIR9-2-5p	RPH3A	1830	NM_001944	1	0	0	1	1	3
MIR9-2-5p	DENND3	1837	NM_032975	0	1	0	1	1	3
MIR9-2-5p	ARHGEF15	1848	NM_001946	1	0	0	1	1	3
MIR9-2-5p	SACM1L	1850	NM_004420	0	1	0	1	1	3
MIR9-2-5p	SEPHS1	1879	NM_024007	1	0	0	1	1	3
MIR9-2-5p	SHANK2	1908	NM_207032	1	0	0	1	1	3
MIR9-2-5p	PCNX	1942	XM_005244940	1	0	0	1	1	3
MIR9-2-5p	LIMCH1	1946	NM_001962	1	0	0	1	1	3
MIR9-2-5p	KLHDC10	1977	NM_001130679	0	1	1	0	1	3
MIR9-2-5p	TMCC1	1979	NM_004096	1	0	0	1	1	3
MIR9-2-5p	UNC13A	1993	XM_005251394	1	0	0	1	1	3
MIR9-2-5p	MON2	1996	XM_005270581	1	0	0	1	1	3
MIR9-2-5p	ERP44	2019	NM_001426	1	0	0	1	1	3
MIR9-2-5p	HECW1	2048	NM_004442	0	1	0	1	1	3
MIR9-2-5p	ARHGAP26	2066	XM_005246375	1	0	0	1	1	3
MIR9-2-5p	SPG20	2069	NM_001432	0	1	0	1	1	3
MIR9-2-5p	N4BP3	2078	NM_001243428	1	0	0	1	1	3
MIR9-2-5p	GRAMD4	2107	XM_005271922	0	1	0	1	1	3
MIR9-2-5p	ZCCHC14	2113	NM_005238	1	0	0	1	1	3
MIR9-2-5p	LPIN1	2137	NM_001440	1	0	0	1	1	3
MIR9-2-5p	RCOR1	2157	NM_000132	1	0	0	1	1	3
MIR9-2-5p	PHLDB1	2247	XM_005262836	1	0	0	1	1	3
MIR9-2-5p	FAM168A	2254	NM_002010	0	1	0	1	1	3
MIR9-2-5p	FBXO28	2257	NM_021032	1	1	0	0	1	3
MIR9-2-5p	DTX4	2260	NM_001174064	1	0	0	1	1	3
MIR9-2-5p	SEL1L3	2295	NM_001452	1	0	0	1	1	3
MIR9-2-5p	RPRD2	2308	NM_002015	1	0	0	1	1	3
MIR9-2-5p	KIAA1024	2309	NM_001455	0	1	0	1	1	3
MIR9-2-5p	OTUD3	2313	NM_001271010	0	1	0	1	1	3
MIR9-2-5p	ANKRD12	2317	NM_001164317	1	0	0	1	1	3
MIR9-2-5p	MGA	2332	NM_002024	1	0	0	1	1	3
MIR9-2-5p	POFUT2	2334	NM_002025	1	0	0	1	1	3
MIR9-2-5p	FBXW11	2395	NM_181425	1	0	0	1	1	3
MIR9-2-5p	BICD2	2523	NM_000148	1	0	0	1	1	3
MIR9-2-5p	KIAA0930	2523	XM_005258712	1	0	0	1	1	3
MIR9-2-5p	SLC9A8	2530	NM_178155	1	0	0	1	1	3
MIR9-2-5p	SZT2	2533	NM_001465	1	0	0	1	1	3
MIR9-2-5p	PHF15	2550	NM_001470	0	1	0	1	1	3
MIR9-2-5p	KHNYN	2562	NM_001278631	1	0	0	1	1	3
MIR9-2-5p	ANGEL1	2571	NM_000817	1	0	0	1	1	3
MIR9-2-5p	ZNF629	2623	NM_002049	0	1	0	1	1	3
MIR9-2-5p	ARHGEF12	2668	NM_001190468	0	1	0	1	1	3
MIR9-2-5p	LARP1	2673	NM_001244710	1	0	0	1	1	3
MIR9-2-5p	CTDNEP1	2674	NM_005264	0	1	0	1	1	3
MIR9-2-5p	SLC7A8	2730	NM_002061	1	1	0	0	1	3
MIR9-2-5p	SLC44A1	2770	NM_002069	0	1	0	1	1	3
MIR9-2-5p	DAAM2	2776	NM_002072	1	1	0	0	1	3
MIR9-2-5p	TTC9	2778	NM_001077490	0	1	0	1	1	3
MIR9-2-5p	SCRIB	2779	NM_144499	1	1	0	0	1	3
MIR9-2-5p	SPIDR	2781	NM_002073	1	0	0	1	1	3
MIR9-2-5p	SEZ6L	2804	XM_005247372	0	1	0	1	1	3
MIR9-2-5p	TSPAN15	2849	NM_153442	1	1	0	0	1	3
MIR9-2-5p	PLD3	2977	NM_001256424	1	1	0	0	1	3
MIR9-2-5p	STX12	3066	NM_001527	1	0	0	1	1	3
MIR9-2-5p	RAB38	3092	XM_005250304	1	0	0	1	1	3
MIR9-2-5p	PRKD3	3092	XM_005277569	1	0	0	1	1	3
MIR9-2-5p	NPAP1	3099	NM_000189	0	1	0	1	1	3
MIR9-2-5p	KIAA1549L	3172	NM_001258355	1	0	0	1	1	3
MIR9-2-5p	POU2F3	3174	NM_004133	1	1	0	0	1	3
MIR9-2-5p	MTHFD1L	3207	NM_005523	0	1	0	1	1	3
MIR9-2-5p	POT1	3215	NM_002147	0	1	0	1	1	3
MIR9-2-5p	ZDHHC5	3229	NM_017410	0	1	0	1	1	3
MIR9-2-5p	CLIC4	3268	NM_006076	0	1	0	1	1	3
MIR9-2-5p	TPGS2	3337	NM_006145	0	1	0	1	1	3
MIR9-2-5p	SIN3A	3394	NM_002163	1	0	0	1	1	3
MIR9-2-5p	GPR124	3400	XM_005249076	1	1	0	0	1	3
MIR9-2-5p	CHMP2B	3482	NM_000876	1	0	0	1	1	3
MIR9-2-5p	TENM4	3556	NM_001167928	0	1	0	1	1	3
MIR9-2-5p	OSBPL3	3638	XM_005249543	0	1	0	1	1	3
MIR9-2-5p	CNTNAP2	3659	NM_002198	1	0	0	1	1	3
MIR9-2-5p	FAM169A	3662	NM_002460	1	0	0	1	1	3
MIR9-2-5p	ERC2	3664	NM_006147	0	1	0	1	1	3
MIR9-2-5p	RAI14	3675	NM_002204	1	0	0	1	1	3
MIR9-2-5p	TANC2	3691	XM_005257311	1	1	0	0	1	3
MIR9-2-5p	WSB1	3725	NM_002228	0	1	0	1	1	3
MIR9-2-5p	GAPVD1	3737	XM_005270842	1	1	0	0	1	3
MIR9-2-5p	SERBP1	3766	NM_002241	1	0	0	1	1	3
MIR9-2-5p	TES	3800	NM_004522	1	0	0	1	1	3
MIR9-2-5p	PHF19	3915	NM_002293	1	0	0	1	1	3
MIR9-2-5p	PLA2G2D	3925	NM_001145454	1	1	0	0	1	3
MIR9-2-5p	CNNM4	3927	NM_006148	0	1	0	1	1	3
MIR9-2-5p	GREM1	3949	NM_000527	0	1	0	1	1	3
MIR9-2-5p	PDE7B	3977	NM_001127671	1	0	0	1	1	3
MIR9-2-5p	DKK2	4009	NM_177398	1	0	0	1	1	3
MIR9-2-5p	KCNH5	4015	NM_002317	1	0	0	1	1	3
MIR9-2-5p	BRPF3	4038	NM_002334	0	1	0	1	1	3
MIR9-2-5p	SIT1	4053	NM_000428	0	1	0	1	1	3
MIR9-2-5p	TNFRSF21	4084	NM_002357	1	0	0	1	1	3
MIR9-2-5p	AHDC1	4090	NM_001001419	1	0	0	1	1	3
MIR9-2-5p	PCDH17	4094	NM_001031804	0	1	0	1	1	3
MIR9-2-5p	OSTM1	4112	NM_002363	1	0	0	1	1	3
MIR9-2-5p	DBNL	4130	XM_005254385	0	1	0	1	1	3
MIR9-2-5p	HIPK2	4154	NM_021038	0	1	0	1	1	3
MIR9-2-5p	TMEM230	4163	NM_001085377	0	1	0	1	1	3
MIR9-2-5p	ZBTB44	4179	NM_002389	1	0	0	1	1	3
MIR9-2-5p	MED4	4214	NM_005921	0	1	0	1	1	3
MIR9-2-5p	DNAJC15	4245	XM_005265918	1	1	0	0	1	3
MIR9-2-5p	TMOD2	4254	NM_000899	1	1	0	0	1	3
MIR9-2-5p	GRHL1	4287	NM_004993	1	0	0	1	1	3
MIR9-2-5p	TFCP2L1	4299	XM_005263009	1	0	0	1	1	3
MIR9-2-5p	SENP1	4299	XM_005263010	1	0	0	1	1	3
MIR9-2-5p	UBN1	4300	XM_005251460	1	1	0	0	1	3
MIR9-2-5p	HCFC2	4312	NM_002421	1	0	0	1	1	3
MIR9-2-5p	CERS2	4325	NM_005941	1	1	0	0	1	3
MIR9-2-5p	SOX8	4335	NM_020310	1	0	0	1	1	3
MIR9-2-5p	ZBTB21	4336	NM_001278322	1	0	0	1	1	3
MIR9-2-5p	G0S2	4507	NM_002451	1	0	0	1	1	3
MIR9-2-5p	NOX3	4619	NM_005963	0	1	0	1	1	3
MIR9-2-5p	ZBTB7B	4638	NM_053025	1	0	0	1	1	3
MIR9-2-5p	PI15	4642	NM_015194	1	0	0	1	1	3
MIR9-2-5p	FAM135B	4643	NM_004998	1	0	0	1	1	3
MIR9-2-5p	SEPSECS	4651	NM_012334	1	1	0	0	1	3
MIR9-2-5p	METTL9	4744	NM_021076	1	0	0	1	1	3
MIR9-2-5p	SAR1B	4771	NM_181832	1	0	0	1	1	3
MIR9-2-5p	ZNF580	4808	NM_005599	1	0	0	1	1	3
MIR9-2-5p	DCTN4	4820	XM_005265177	1	0	0	1	1	3
MIR9-2-5p	ANKRD39	4833	XM_005255335	1	1	0	0	1	3
MIR9-2-5p	SHISA5	4899	XM_005250387	1	1	0	0	1	3
MIR9-2-5p	PCDH12	4907	NM_002526	1	0	0	1	1	3
MIR9-2-5p	KCNK9	4916	NM_001007156	1	0	0	1	1	3
MIR9-2-5p	PHF21A	4928	XM_005252950	1	0	0	1	1	3
MIR9-2-5p	MRPL35	5067	XM_005264757	1	1	0	0	1	3
MIR9-2-5p	CHST15	5069	NM_002581	1	0	0	1	1	3
MIR9-2-5p	ANKFY1	5071	NM_004562	1	0	0	1	1	3
MIR9-2-5p	GSKIP	5075	NM_001257096	1	1	0	0	1	3
MIR9-2-5p	NT5DC3	5096	XM_005247510	1	0	0	1	1	3
MIR9-2-5p	RAB6B	5140	NM_000922	1	1	0	0	1	3
MIR9-2-5p	ARMCX3	5150	NM_001242318	1	1	0	0	1	3
MIR9-2-5p	GDE1	5166	NM_002612	0	1	1	0	1	3
MIR9-2-5p	KLF13	5170	XM_005255356	1	0	0	1	1	3
MIR9-2-5p	SUFU	5178	NM_006210	1	0	0	1	1	3
MIR9-2-5p	NAA38	5207	XM_005262014	1	0	0	1	1	3
MIR9-2-5p	GPRC5B	5208	NM_006212	1	0	0	1	1	3
MIR9-2-5p	SELT	5209	XM_005252463	1	0	0	1	1	3
MIR9-2-5p	FBXO40	5239	NM_021965	1	0	0	1	1	3
MIR9-2-5p	GPR84	5257	NM_001031835	1	0	0	1	1	3
MIR9-2-5p	BRWD1	5303	NM_001170747	1	0	0	1	1	3
MIR9-2-5p	KCNK10	5337	NM_002662	1	0	0	1	1	3
MIR9-2-5p	GPR173	5396	NM_006902	1	1	0	0	1	3
MIR9-2-5p	GDAP1	5467	XM_005249192	1	0	0	1	1	3
MIR9-2-5p	RBM27	5494	XM_005267777	1	0	0	1	1	3
MIR9-2-5p	DGCR8	5510	NM_002712	1	0	0	1	1	3
MIR9-2-5p	TMX3	5519	NM_002716	1	0	0	1	1	3
MIR9-2-5p	SDK2	5528	NM_001270476	1	1	0	0	1	3
MIR9-2-5p	SPATA6	5566	XM_005259984	1	0	0	1	1	3
MIR9-2-5p	EPB41L4B	5570	NM_001270393	1	1	0	0	1	3
MIR9-2-5p	FBXL19	5578	NM_002737	1	0	0	1	1	3
MIR9-2-5p	PARP14	5596	XM_005258299	1	0	0	1	1	3
MIR9-2-5p	FAM63B	5599	XM_005269974	1	0	0	1	1	3
MIR9-2-5p	ZNHIT6	5696	NM_004159	1	0	0	1	1	3
MIR9-2-5p	ZRANB1	5717	NM_001270482	1	0	0	1	1	3
MIR9-2-5p	DNAJB12	5727	NM_001083602	1	0	0	1	1	3
MIR9-2-5p	TET2	5729	NM_001281469	1	0	0	1	1	3
MIR9-2-5p	SAMD9	5738	NM_020440	1	0	0	1	1	3
MIR9-2-5p	ZNF280D	5781	NM_002834	1	0	0	1	1	3
MIR9-2-5p	NDE1	5796	XM_005267081	1	0	0	1	1	3
MIR9-2-5p	PAQR5	5800	NM_030667	1	0	0	1	1	3
MIR9-2-5p	PALMD	5806	NM_002852	1	0	0	1	1	3
MIR9-2-5p	UHRF1BP1	5817	NM_006505	1	0	0	1	1	3
MIR9-2-5p	ELOVL2	5866	XM_005274141	1	1	0	0	1	3
MIR9-2-5p	UBE2R2	5873	XM_005254575	1	1	0	0	1	3
MIR9-2-5p	FAM118A	5899	XM_005263728	1	0	0	1	1	3
MIR9-2-5p	36951	5901	XM_005253592	1	1	0	0	1	3
MIR9-2-5p	USP47	5908	XM_005269053	1	0	0	1	1	3
MIR9-2-5p	TMEM248	5915	NM_000965	1	0	0	1	1	3
MIR9-2-5p	C10orf118	5917	NM_002887	1	1	0	0	1	3
MIR9-2-5p	BSDC1	5922	XM_005247687	1	0	0	1	1	3
MIR9-2-5p	PIWIL2	5927	NM_001042603	1	0	0	1	1	3
MIR9-2-5p	TMEM33	5937	XM_005246738	1	1	0	0	1	3
MIR9-2-5p	SBNO1	5989	NM_002918	1	0	0	1	1	3
MIR9-2-5p	MOB1A	6121	NM_000329	1	1	0	0	1	3
MIR9-2-5p	CCDC25	6158	NM_001136134	1	0	0	1	1	3
MIR9-2-5p	PCMTD2	6196	XM_005267092	1	0	0	1	1	3
MIR9-2-5p	TMEM19	6247	NM_000330	1	0	0	1	1	3
MIR9-2-5p	C5orf22	6310	NM_000332	1	0	0	1	1	3
MIR9-2-5p	LIN7C	6314	NM_000333	1	0	0	1	1	3
MIR9-2-5p	C19orf66	6319	NM_005063	1	0	0	1	1	3
MIR9-2-5p	TCP11L1	6340	NM_001039	1	0	0	1	1	3
MIR9-2-5p	GPALPP1	6342	NM_002979	1	0	0	1	1	3
MIR9-2-5p	DNAJA4	6348	NM_002983	1	1	0	0	1	3
MIR9-2-5p	SOX6	6382	NM_001006946	1	0	0	1	1	3
MIR9-2-5p	ZDHHC7	6426	NM_001078166	1	1	0	0	1	3
MIR9-2-5p	PNRC2	6434	XM_005247704	1	1	0	0	1	3
MIR9-2-5p	TMEM127	6470	XM_005256767	1	0	0	1	1	3
MIR9-2-5p	MFN1	6505	NM_004170	1	0	0	1	1	3
MIR9-2-5p	SMEK1	6514	NM_000340	1	0	0	1	1	3
MIR9-2-5p	SLC30A6	6541	NM_003045	1	0	0	1	1	3
MIR9-2-5p	FRMD4A	6548	NM_003047	1	1	0	0	1	3
MIR9-2-5p	IPO9	6567	NM_006517	1	0	0	1	1	3
MIR9-2-5p	WDR11	6605	XM_005257607	1	1	0	0	1	3
MIR9-2-5p	BTBD7	6641	XM_005251031	1	0	0	1	1	3
MIR9-2-5p	RCOR3	6642	NM_003099	1	0	0	1	1	3
MIR9-2-5p	MCTP2	6646	NM_003101	1	0	0	1	1	3
MIR9-2-5p	ITFG2	6671	XM_005249828	1	0	0	1	1	3
MIR9-2-5p	ERBB2IP	6714	NM_005417	1	0	0	1	1	3
MIR9-2-5p	FAM212B	6722	NM_003131	1	0	0	1	1	3
MIR9-2-5p	PDGFC	6778	NM_001178078	1	0	0	1	1	3
MIR9-2-5p	C10orf2	6782	NM_006948	1	0	0	1	1	3
MIR9-2-5p	TCEAL7	6845	NM_005638	1	0	0	1	1	3
MIR9-2-5p	CELF4	6850	NM_003177	1	0	0	1	1	3
MIR9-2-5p	TM9SF3	6862	NM_003181	1	0	0	1	1	3
MIR9-2-5p	AGPAT3	6872	XM_005262295	1	0	0	1	1	3
MIR9-2-5p	MAP3K7CL	6875	NM_005640	1	0	0	1	1	3
MIR9-2-5p	PRDM10	6925	NM_001083962	1	0	0	1	1	3
MIR9-2-5p	C1orf63	6932	NM_001134851	1	0	0	1	1	3
MIR9-2-5p	CYSLTR2	6945	NM_170607	1	0	0	1	1	3
MIR9-2-5p	GOPC	7003	NM_021961	1	0	0	1	1	3
MIR9-2-5p	PLXDC1	7037	NM_003234	1	0	0	1	1	3
MIR9-2-5p	CHMP1B	7045	NM_000358	1	1	0	0	1	3
MIR9-2-5p	SCYL3	7049	NM_003243	1	0	0	1	1	3
MIR9-2-5p	RALGAPB	7058	NM_003247	1	0	0	1	1	3
MIR9-2-5p	TMEM63C	7071	NM_001032282	1	0	0	1	1	3
MIR9-2-5p	PHTF2	7073	XM_005270109	1	1	0	0	1	3
MIR9-2-5p	JPH2	7128	NM_001270508	1	0	0	1	1	3
MIR9-2-5p	ASPHD2	7155	XM_005265427	1	0	0	1	1	3
MIR9-2-5p	DOLPP1	7185	NM_005658	1	0	0	1	1	3
MIR9-2-5p	ADAMTSL3	7227	NM_014112	1	0	0	1	1	3
MIR9-2-5p	ZNF248	7248	XM_005272211	1	0	0	1	1	3
MIR9-2-5p	GPR126	7328	NM_003344	1	0	0	1	1	3
MIR9-2-5p	KIAA1199	7336	XM_005251300	1	1	0	0	1	3
MIR9-2-5p	NHSL1	7343	NM_014233	1	0	0	1	1	3
MIR9-2-5p	NDRG2	7414	NM_014000	1	0	0	1	1	3
MIR9-2-5p	GALNT16	7421	NM_001017536	1	0	0	1	1	3
MIR9-2-5p	CNOT6	7456	NM_001077269	1	0	0	1	1	3
MIR9-2-5p	PLEKHH1	7468	XM_005248004	1	0	0	1	1	3
MIR9-2-5p	GRAMD1B	7508	NM_004628	0	1	0	1	1	3
MIR9-2-5p	USP31	7536	XM_005274236	1	0	0	1	1	3
MIR9-2-5p	RNF150	7572	NM_006965	1	0	0	1	1	3
MIR9-2-5p	MKL2	7586	XM_005250564	1	1	0	0	1	3
MIR9-2-5p	NLGN4X	7776	NM_007345	1	0	0	1	1	3
MIR9-2-5p	AARS2	7813	NM_005665	1	1	0	0	1	3
MIR9-2-5p	GPR158	7832	NM_006763	1	0	0	1	1	3
MIR9-2-5p	HECW2	7874	NM_003470	1	0	0	1	1	3
MIR9-2-5p	SRGAP1	7903	NM_005668	1	1	0	0	1	3
MIR9-2-5p	CGN	7957	NM_005670	1	0	0	1	1	3
MIR9-2-5p	MIB1	8027	NM_003473	1	1	0	0	1	3
MIR9-2-5p	ZNF398	8061	NM_005438	0	1	0	1	1	3
MIR9-2-5p	NLGN2	8178	NM_006532	1	0	0	1	1	3
MIR9-2-5p	ZNF319	8202	NM_181659	1	0	0	1	1	3
MIR9-2-5p	TRMT5	8325	NM_031866	1	0	0	1	1	3
MIR9-2-5p	38047	8445	NM_006482	1	1	0	0	1	3
MIR9-2-5p	TMEM181	8451	NM_001278513	0	1	0	1	1	3
MIR9-2-5p	FNIP2	8452	NM_003590	1	0	0	1	1	3
MIR9-2-5p	KIAA1462	8455	NM_139321	1	0	0	1	1	3
MIR9-2-5p	KIAA1468	8490	NM_001254749	1	0	0	1	1	3
MIR9-2-5p	KIAA1522	8522	NM_201433	1	0	0	1	1	3
MIR9-2-5p	ZBTB4	8540	NM_003659	1	0	0	1	1	3
MIR9-2-5p	GPAM	8609	NM_003709	1	0	0	1	1	3
MIR9-2-5p	VAT1L	8649	NM_021970	1	0	0	1	1	3
MIR9-2-5p	KIAA1598	8687	NM_006771	1	0	0	1	1	3
MIR9-2-5p	DENND1A	8697	NM_004661	1	1	0	0	1	3
MIR9-2-5p	KIAA1614	8725	NM_003796	1	1	0	0	1	3
MIR9-2-5p	GPR107	8737	XM_005249457	1	0	0	1	1	3
MIR9-2-5p	EPG5	8742	NM_003809	1	0	0	1	1	3
MIR9-2-5p	RAP2C	8745	NM_003812	1	0	0	1	1	3
MIR9-2-5p	PTBP2	8777	XM_005251621	1	1	0	0	1	3
MIR9-2-5p	NEUROD4	8778	NM_003830	1	0	0	1	1	3
MIR9-2-5p	CREBZF	8817	NM_003862	1	1	0	0	1	3
MIR9-2-5p	JAM2	8829	NM_003873	1	0	0	1	1	3
MIR9-2-5p	TMEM8A	8831	XM_005249460	1	0	0	1	1	3
MIR9-2-5p	HIVEP3	8874	NM_001113511	0	1	0	1	1	3
MIR9-2-5p	ACE2	8913	NM_018896	1	0	0	1	1	3
MIR9-2-5p	PLEKHA1	8927	NM_003458	1	0	0	1	1	3
MIR9-2-5p	AFAP1	8930	NM_003925	1	0	0	1	1	3
MIR9-2-5p	CELF6	8974	NM_004199	0	1	1	0	1	3
MIR9-2-5p	CELF5	8975	NM_003940	0	1	0	1	1	3
MIR9-2-5p	SLC22A23	8997	NM_001024660	0	1	0	1	1	3
MIR9-2-5p	TNN	9140	NM_004707	1	0	0	1	1	3
MIR9-2-5p	ZNF667	9144	NM_004710	1	0	0	1	1	3
MIR9-2-5p	XYLT1	9149	XM_005259395	1	1	0	0	1	3
MIR9-2-5p	ABCG4	9150	NM_004715	1	0	0	1	1	3
MIR9-2-5p	NCAPG	9154	XM_005254988	0	1	0	1	1	3
MIR9-2-5p	ATL2	9181	XM_005245594	0	1	0	1	1	3
MIR9-2-5p	LMBR1	9191	XM_005245598	0	1	0	1	1	3
MIR9-2-5p	IKZF5	9265	NM_004227	1	0	0	1	1	3
MIR9-2-5p	MTMR14	9266	NM_017457	1	0	0	1	1	3
MIR9-2-5p	CPEB1	9290	NM_005683	1	0	0	1	1	3
MIR9-2-5p	GIGYF1	9317	NM_001001484	1	0	0	1	1	3
MIR9-2-5p	HIAT1	9341	NM_004781	0	1	0	1	1	3
MIR9-2-5p	CSRNP1	9442	XM_005272236	1	0	0	1	1	3
MIR9-2-5p	CREB3L2	9491	NM_006814	1	0	0	1	1	3
MIR9-2-5p	C6orf106	9493	NM_138555	1	0	0	1	1	3
MIR9-2-5p	FNDC3B	9519	NM_001253676	1	1	0	0	1	3
MIR9-2-5p	RFX7	9525	NM_004869	1	0	0	1	1	3
MIR9-2-5p	LRRC19	9527	NM_001007024	1	0	0	1	1	3
MIR9-2-5p	PCDH15	9545	NM_004283	0	1	0	1	1	3
MIR9-2-5p	PHACTR4	9586	NM_182898	0	1	0	1	1	3
MIR9-2-5p	ZBTB10	9612	XM_005253638	0	1	0	1	1	3
MIR9-2-5p	FUNDC2	9625	XM_005257849	1	0	0	1	1	3
MIR9-2-5p	BOLL	9644	XM_005270294	1	0	0	1	1	3
MIR9-2-5p	SCNM1	9653	NM_012262	1	0	0	1	1	3
MIR9-2-5p	C7orf25	9665	NM_001184998	0	1	0	1	1	3
MIR9-2-5p	KCTD15	9665	NM_014647	0	1	0	1	1	3
MIR9-2-5p	PRRG4	9677	XM_005254801	1	0	0	1	1	3
MIR9-2-5p	ELOVL6	9695	NM_014674	0	1	0	1	1	3
MIR9-2-5p	CCDC86	9699	XM_005251108	1	1	0	0	1	3
MIR9-2-5p	TTPAL	9717	NM_014692	1	0	0	1	1	3
MIR9-2-5p	CDC73	9726	XM_005255710	1	0	0	1	1	3
MIR9-2-5p	MUL1	9747	NM_001206938	1	0	0	1	1	3
MIR9-2-5p	PANK3	9749	NM_001100164	0	1	0	1	1	3
MIR9-2-5p	C22orf29	9759	NM_006037	1	0	0	1	1	3
MIR9-2-5p	ZNF385D	9765	NM_001105251	1	0	0	1	1	3
MIR9-2-5p	ZFHX4	9766	NM_014734	0	1	0	1	1	3
MIR9-2-5p	MOB3B	9796	NM_001099335	1	0	0	1	1	3
MIR9-2-5p	NAA40	9798	NM_001270976	1	1	0	0	1	3
MIR9-2-5p	PIP4K2C	9806	NM_001244950	0	1	0	1	1	3
MIR9-2-5p	CPSF7	9815	NM_057169	1	0	0	1	1	3
MIR9-2-5p	RABEP2	9823	NM_177949	1	1	0	0	1	3
MIR9-2-5p	ZC3H14	9846	NM_080491	0	1	0	1	1	3
MIR9-2-5p	HDAC11	9848	XM_005263365	1	0	0	1	1	3
MIR9-2-5p	PLBD1	9852	NM_014805	0	1	0	1	1	3
MIR9-2-5p	GRHL2	9866	XM_005253270	1	0	0	1	1	3
MIR9-2-5p	ELOVL7	9867	NM_014819	1	0	0	1	1	3
MIR9-2-5p	FOXRED2	9878	NM_014828	0	1	0	1	1	3
MIR9-2-5p	SEMA6D	9891	NM_014840	1	0	0	1	1	3
MIR9-2-5p	CSRNP3	9910	XM_005245680	0	1	0	1	1	3
MIR9-2-5p	PGAP1	9913	NM_014860	0	1	0	1	1	3
MIR9-2-5p	CCDC170	9923	NM_001083621	0	1	0	1	1	3
MIR9-2-5p	ORAI2	9929	XM_005261879	1	0	0	1	1	3
MIR9-2-5p	C17orf70	9943	XM_005265638	1	0	0	1	1	3
MIR9-2-5p	FAM214B	10000	XM_005272995	1	0	0	1	1	3
MIR9-2-5p	C16orf70	10050	NM_005495	1	0	0	1	1	3
MIR9-2-5p	CPEB4	10052	NM_005497	1	0	0	1	1	3
MIR9-2-5p	CXXC4	10079	NM_006045	0	1	0	1	1	3
MIR9-2-5p	ZSCAN16	10096	NM_005721	1	1	0	0	1	3
MIR9-2-5p	TNKS2	10111	NM_005732	1	0	0	1	1	3
MIR9-2-5p	ARHGAP39	10114	NM_005734	1	1	0	0	1	3
MIR9-2-5p	THUMPD2	10129	XM_005266207	0	1	0	1	1	3
MIR9-2-5p	ASXL3	10137	NM_006047	1	0	0	1	1	3
MIR9-2-5p	EEPD1	10138	NM_001190980	1	1	0	0	1	3
MIR9-2-5p	BHLHB9	10164	NM_001166395	1	1	0	0	1	3
MIR9-2-5p	COLEC12	10174	NM_005775	0	1	0	1	1	3
MIR9-2-5p	SYNC	10181	NM_005778	0	1	0	1	1	3
MIR9-2-5p	HM13	10207	NM_176877	1	0	0	1	1	3
MIR9-2-5p	FAM49A	10231	NM_005822	1	0	0	1	1	3
MIR9-2-5p	C1orf21	10238	NM_005828	1	0	0	1	1	3
MIR9-2-5p	TXNDC5	10251	NM_005840	1	0	0	1	1	3
MIR9-2-5p	ITM2C	10277	NM_001105562	0	1	0	1	1	3
MIR9-2-5p	RNF146	10298	NM_001014831	1	1	0	0	1	3
MIR9-2-5p	PITPNM3	10302	NM_006049	1	0	0	1	1	3
MIR9-2-5p	ADPGK	10319	NM_006059	1	0	0	1	1	3
MIR9-2-5p	ARHGAP24	10320	NM_006060	0	1	0	1	1	3
MIR9-2-5p	COG3	10321	NM_001190986	1	0	0	1	1	3
MIR9-2-5p	RASSF5	10392	XM_005249569	1	0	0	1	1	3
MIR9-2-5p	AMMECR1L	10396	NM_006095	1	0	0	1	1	3
MIR9-2-5p	CCDC3	10396	XM_005248043	1	0	0	1	1	3
MIR9-2-5p	FAM167A	10397	NM_001135242	0	1	0	1	1	3
MIR9-2-5p	CALN1	10401	XM_005277332	1	0	0	1	1	3
MIR9-2-5p	SH3BGRL2	10413	XM_005271378	1	0	0	1	1	3
MIR9-2-5p	KLF16	10425	XM_005264796	1	0	0	1	1	3
MIR9-2-5p	RAB34	10466	NM_001161520	1	0	0	1	1	3
MIR9-2-5p	KCTD10	10482	NM_001081491	1	0	0	1	1	3
MIR9-2-5p	ZIC4	10513	NM_006380	1	0	0	1	1	3
MIR9-2-5p	TOMM40L	10521	NM_001098504	0	1	0	1	1	3
MIR9-2-5p	RHBDD1	10529	NM_006393	0	1	0	1	1	3
MIR9-2-5p	ZDHHC18	10541	NM_006401	1	0	0	1	1	3
MIR9-2-5p	PSD2	10551	XM_005249581	1	1	0	0	1	3
MIR9-2-5p	BTBD10	10560	NM_006996	0	1	0	1	1	3
MIR9-2-5p	ING5	10590	NM_006998	1	0	0	1	1	3
MIR9-2-5p	DDI2	10622	XM_005248405	1	0	0	1	1	3
MIR9-2-5p	ZBED3	10642	NM_006546	1	0	0	1	1	3
MIR9-2-5p	ABLIM2	10658	XM_005252758	1	0	0	1	1	3
MIR9-2-5p	ZNF512	10659	NM_001025077	1	0	0	1	1	3
MIR9-2-5p	SLITRK2	10672	NM_006572	1	1	0	0	1	3
MIR9-2-5p	GTPBP3	10725	XM_005255777	1	0	0	1	1	3
MIR9-2-5p	UNC119B	10766	XM_005261315	0	1	0	1	1	3
MIR9-2-5p	USP30	10769	NM_006622	1	0	0	1	1	3
MIR9-2-5p	HPDL	10801	NM_006640	0	1	0	1	1	3
MIR9-2-5p	AGBL4	10847	XM_005255045	0	1	0	1	1	3
MIR9-2-5p	C1orf198	10857	NM_006667	1	0	0	1	1	3
MIR9-2-5p	PLXDC2	10864	NM_153320	1	0	0	1	1	3
MIR9-2-5p	ATOH8	10867	NM_006675	1	0	0	1	1	3
MIR9-2-5p	SPRYD3	10894	XM_005252759	1	1	0	0	1	3
MIR9-2-5p	ATG4C	10927	XM_005251669	1	0	0	1	1	3
MIR9-2-5p	NUDCD1	10951	NM_006807	0	1	0	1	1	3
MIR9-2-5p	RELT	10983	XM_005262703	1	1	0	0	1	3
MIR9-2-5p	FAM83A	11009	XM_005273024	0	1	0	1	1	3
MIR9-2-5p	ARHGAP19	11052	XM_005268588	1	0	0	1	1	3
MIR9-2-5p	SSH2	11082	NM_007036	1	1	0	0	1	3
MIR9-2-5p	NAV1	11096	NM_007038	0	1	0	1	1	3
MIR9-2-5p	PAPLN	11120	NM_078476	1	0	0	1	1	3
MIR9-2-5p	TSPAN18	11122	NM_133170	0	1	0	1	1	3
MIR9-2-5p	ERI1	11138	XM_005263863	1	1	0	0	1	3
MIR9-2-5p	CCDC126	11149	NM_001199563	1	0	0	1	1	3
MIR9-2-5p	PYGO2	11155	XM_005269464	1	0	0	1	1	3
MIR9-2-5p	SCARF2	11170	NM_007177	1	0	0	1	1	3
MIR9-2-5p	SLC39A13	11196	NM_007190	0	1	1	0	1	3
MIR9-2-5p	BOD1	11201	XM_005258188	1	1	0	0	1	3
MIR9-2-5p	ANKRD40	11214	XM_005254839	0	1	0	1	1	3
MIR9-2-5p	RASL10B	11215	NM_016248	1	0	0	1	1	3
MIR9-2-5p	CHRDL1	11240	NM_007365	1	0	0	1	1	3
MIR9-2-5p	CENPBD1	11276	XM_005256980	1	0	0	1	1	3
MIR9-2-5p	FOXP2	11332	NM_007274	0	1	1	0	1	3
MIR9-2-5p	SYAP1	11346	XM_005268368	0	1	0	1	1	3
MIR9-2-5p	FOXQ1	22803	XM_005260674	1	0	0	1	1	3
MIR9-2-5p	NACC1	22807	XM_005246383	0	1	0	1	1	3
MIR9-2-5p	CHST14	22823	NM_007358	1	0	0	1	1	3
MIR9-2-5p	GLCCI1	22829	NM_014893	1	0	0	1	1	3
MIR9-2-5p	TMEM106A	22837	NM_001278458	1	0	0	1	1	3
MIR9-2-5p	SORCS1	22838	XM_005265842	1	0	0	1	1	3
MIR9-2-5p	OSBPL6	22854	XM_005270629	0	1	0	1	1	3
MIR9-2-5p	OSBPL7	22856	NM_014918	1	0	0	1	1	3
MIR9-2-5p	OSBPL11	22859	XM_005259819	1	1	0	0	1	3
MIR9-2-5p	C1QTNF2	22874	NM_014935	1	1	0	0	1	3
MIR9-2-5p	FBXO32	22881	NM_001242811	1	0	0	1	1	3
MIR9-2-5p	GPRASP2	22895	NM_001143854	1	0	0	1	1	3
MIR9-2-5p	PTPMT1	22898	XM_005250839	1	1	0	0	1	3
MIR9-2-5p	ZNF618	22899	NM_173728	1	0	0	1	1	3
MIR9-2-5p	SLC26A7	22908	NM_014016	1	0	0	1	1	3
MIR9-2-5p	EVI5L	22929	NM_012247	0	1	0	1	1	3
MIR9-2-5p	GRIN3A	22941	NM_012309	1	0	0	1	1	3
MIR9-2-5p	APOA5	22990	NM_014982	1	0	0	1	1	3
MIR9-2-5p	AGAP1	22998	XM_005248065	1	0	0	1	1	3
MIR9-2-5p	RAB3IP	23008	NM_014997	1	1	0	0	1	3
MIR9-2-5p	PARD3B	23023	NM_001017395	0	1	0	1	1	3
MIR9-2-5p	GPR62	23025	XM_005259821	0	1	0	1	1	3
MIR9-2-5p	LRIG3	23041	NM_001278472	0	1	0	1	1	3
MIR9-2-5p	SP7	23071	NM_015051	1	0	0	1	1	3
MIR9-2-5p	TRAPPC6B	23072	XM_005249663	1	0	0	1	1	3
MIR9-2-5p	JDP2	23092	XM_005268398	1	0	0	1	1	3
MIR9-2-5p	TC2N	23111	NM_015087	0	1	0	1	1	3
MIR9-2-5p	NTAN1	23138	NM_015111	0	1	0	1	1	3
MIR9-2-5p	SEZ6	23151	XM_005261398	0	1	0	1	1	3
MIR9-2-5p	SPNS2	23174	NM_015144	1	0	0	1	1	3
MIR9-2-5p	GJB4	23175	NM_001261428	1	0	0	1	1	3
MIR9-2-5p	KLHDC7A	23186	NM_015156	1	0	0	1	1	3
MIR9-2-5p	SYT2	23187	XM_005271470	1	0	0	1	1	3
MIR9-2-5p	EDARADD	23187	XM_005277683	1	0	0	1	1	3
MIR9-2-5p	XIRP2	23201	XM_005273852	1	0	0	1	1	3
MIR9-2-5p	PQLC3	23219	NM_015176	1	0	0	1	1	3
MIR9-2-5p	KCNH8	23220	NM_015177	1	0	0	1	1	3
MIR9-2-5p	LRRC15	23231	NM_015187	0	1	0	1	1	3
MIR9-2-5p	PPM1M	23248	XM_005245031	0	1	0	1	1	3
MIR9-2-5p	SYNPR	23251	NM_015206	1	0	0	1	1	3
MIR9-2-5p	LIN54	23252	NM_015207	0	1	0	1	1	3
MIR9-2-5p	ENPP6	23253	NM_001204056	0	1	0	1	1	3
MIR9-2-5p	PPARGC1B	23269	XM_005254243	0	1	0	1	1	3
MIR9-2-5p	JMY	23275	NM_015227	1	0	0	1	1	3
MIR9-2-5p	C5orf24	23291	NM_012300	1	0	0	1	1	3
MIR9-2-5p	B3GAT2	23299	NM_001003800	1	0	0	1	1	3
MIR9-2-5p	C6orf141	23313	NM_015264	1	0	0	1	1	3
MIR9-2-5p	MTPN	23315	NM_001260491	0	1	0	1	1	3
MIR9-2-5p	UNC5D	23334	NM_015284	0	1	0	1	1	3
MIR9-2-5p	SLITRK4	23338	XM_005271948	1	0	0	1	1	3
MIR9-2-5p	HDX	23351	NM_015299	1	0	0	1	1	3
MIR9-2-5p	PTCHD1	23357	XM_005267478	1	0	0	1	1	3
MIR9-2-5p	GAB3	23361	XM_005255222	1	0	0	1	1	3
MIR9-2-5p	ASB8	23365	NM_015313	1	0	0	1	1	3
MIR9-2-5p	CBLN4	23367	NM_015315	0	1	1	0	1	3
MIR9-2-5p	TLDC2	23399	NM_015343	0	1	0	1	1	3
MIR9-2-5p	RIMS4	23428	NM_012244	1	0	0	1	1	3
MIR9-2-5p	TMEM37	23446	XM_005251857	1	1	0	0	1	3
MIR9-2-5p	ZNF280B	23500	NM_015345	0	1	0	1	1	3
MIR9-2-5p	SYT9	23508	NM_015351	1	0	0	1	1	3
MIR9-2-5p	LDLRAD3	23513	XM_005250851	1	1	0	0	1	3
MIR9-2-5p	FAM76B	23513	XM_005276804	1	1	0	0	1	3
MIR9-2-5p	PLEKHA7	23514	NM_001080394	1	0	0	1	1	3
MIR9-2-5p	GLT1D1	23544	NM_021115	0	1	0	1	1	3
MIR9-2-5p	FBXL14	23555	XM_005269665	0	1	0	1	1	3
MIR9-2-5p	RAD9B	23646	XM_005258705	1	0	0	1	1	3
MIR9-2-5p	LACC1	23673	NM_177424	1	0	0	1	1	3
MIR9-2-5p	FAM81A	23682	XM_005273860	1	0	0	1	1	3
MIR9-2-5p	TTBK2	23683	XM_005264237	0	1	0	1	1	3
MIR9-2-5p	ZFP90	23742	NM_018958	0	1	0	1	1	3
MIR9-2-5p	FBXL16	25758	NM_012194	1	0	0	1	1	3
MIR9-2-5p	C16orf92	25816	XM_005271952	1	1	0	0	1	3
MIR9-2-5p	CD300LF	25833	NM_014352	0	1	0	1	1	3
MIR9-2-5p	TMC8	25902	NM_001242767	1	0	0	1	1	3
MIR9-2-5p	C19orf55	25913	NM_015450	1	0	0	1	1	3
MIR9-2-5p	PHF13	25921	NM_015457	0	1	0	1	1	3
MIR9-2-5p	TMEM56	25932	NM_013943	1	0	0	1	1	3
MIR9-2-5p	RC3H1	25941	NM_015476	1	0	0	1	1	3
MIR9-2-5p	CCDC117	25942	NM_001145358	0	1	0	1	1	3
MIR9-2-5p	NFAM1	25960	NM_032777	1	0	0	1	1	3
MIR9-2-5p	PPP1R1C	25978	NM_014043	1	0	0	1	1	3
MIR9-2-5p	RNF38	26011	XM_005273900	1	0	0	1	1	3
MIR9-2-5p	CNTN4	26031	NM_015550	0	1	0	1	1	3
MIR9-2-5p	CREBRF	26040	XM_005258243	0	1	0	1	1	3
MIR9-2-5p	SH3RF2	26047	NM_014141	1	0	0	1	1	3
MIR9-2-5p	RNF145	26049	XM_005248479	1	0	0	1	1	3
MIR9-2-5p	RNF217	26059	XM_005265036	0	1	0	1	1	3
MIR9-2-5p	RUNDC3B	26064	NM_001145525	1	0	0	1	1	3
MIR9-2-5p	AMOTL1	26115	XM_005257201	0	1	0	1	1	3
MIR9-2-5p	IQUB	26118	XM_005257962	1	0	0	1	1	3
MIR9-2-5p	FAM91A1	26130	XM_005251899	0	1	0	1	1	3
MIR9-2-5p	CCDC147	26135	NM_001018067	0	1	0	1	1	3
MIR9-2-5p	SLC5A12	26136	NM_015641	1	0	0	1	1	3
MIR9-2-5p	GRASP	26147	NM_015651	0	1	1	0	1	3
MIR9-2-5p	NOP9	26279	NM_012400	0	1	0	1	1	3
MIR9-2-5p	EML5	26504	NM_020184	0	1	0	1	1	3
MIR9-2-5p	TMEM92	26585	XM_005254301	1	0	0	1	1	3
MIR9-2-5p	PHOSPHO1	27115	XM_005266931	0	1	0	1	1	3
MIR9-2-5p	C18orf54	27123	NM_014421	0	1	0	1	1	3
MIR9-2-5p	DEDD2	27133	NM_139318	1	0	0	1	1	3
MIR9-2-5p	FAM43B	27154	NM_015695	0	1	0	1	1	3
MIR9-2-5p	WBP2NL	27154	XM_005249010	0	1	0	1	1	3
[truncated: 19,214 more rows]
